# Supplementary material for: Identification of genetic factors influencing flavonoid biosynthesis through pooled transcriptome analysis in mungbean sprouts
Source: Front Plant Sci. 2025 Mar 12;16:1540674. doi: 10.3389/fpls.2025.1540674 (PMC11936997; doi:10.3389/fpls.2025.1540674)
Supplement: Supplementary file 2 [file DataSheet1.xlsx]

## Sheet: highvslow_dge_sort.logFC
Table S5. List of DEGs identified between the high group and low group
	logFC	logCPM	F	PValue	FDR
VradiU00001169	-19.9161	1.86656	506.575	2.29405e-15	4.81938e-13
Vradi01g00000418	-19.5895	3.05563	79.0502	1.86327e-08	4.08386e-07
Vradi04g00001086	-19.5826	-0.181382	31.5237	2.31244e-05	0.000206455
Vradi09g00002673	-19.018	-0.93967	18.9794	0.000363378	0.00223543
Vradi02g00003911	-18.7533	0.736932	305.316	2.49239e-13	2.63596e-11
Vradi09g00002702	-18.0759	2.66551	620.362	9.56571e-17	3.10956e-14
Vradi05g00000005	17.7587	-0.247218	17.3083	0.000511496	0.0030002
Vradi09g00000253	-17.4007	0.968735	204.63	9.23729e-12	5.49646e-10
Vradi11g00000028	-16.9634	0.445223	167.802	5.31627e-11	2.48753e-09
Vradi07g00000036	-16.8042	2.55925	577.678	1.93414e-16	5.68857e-14
Vradi04g00000377	16.4299	0.310685	25.3723	6.89504e-05	0.000533131
Vradi04g00001810	-16.3917	4.46062	2386.15	1.94941e-23	1.00336e-19
Vradi04g00000566	-15.9354	-0.138152	97.7358	5.17891e-09	1.33502e-07
Vradi02g00003915	-15.8445	2.16023	589.173	4.66954e-17	1.82538e-14
Vradi01g00000002	-15.8029	3.7868	893.731	6.12094e-19	4.84684e-16
Vradi01g00003638	15.47	-0.137982	26.0809	5.07563e-05	0.000407873
Vradi04g00003571	-15.1756	-0.632759	13.0463	0.00180859	0.00872154
Vradi11g00001515	-15.0173	-0.733653	61.0316	2.06964e-07	3.36162e-06
Vradi01g00002941	-15.0086	-2.68417	14.7761	0.00114972	0.00597639
Vradi01g00000934	15.0054	-0.302791	23.4993	9.27637e-05	0.000691129
Vradi05g00000189	-14.828	-1.79552	43.1325	1.92888e-06	2.36308e-05
Vradi01g00000285	-13.9625	1.2157	44.5916	1.19028e-06	1.53799e-05
Vradi09g00001597	-13.9462	4.27155	3495.86	3.37437e-25	5.90499e-21
Vradi09g00003458	13.8361	-1.42631	39.7775	4.28077e-06	4.76735e-05
Vradi02g00001927	13.7579	4.76905	652.496	5.80354e-17	2.13363e-14
VradiU00000451	13.7409	1.99321	18.4901	0.000370769	0.00227338
Vradi09g00003419	13.7384	3.22414	357.822	2.08948e-14	3.18303e-12
Vradi02g00003726	13.6853	1.04236	277.942	9.74065e-14	1.18112e-11
Vradi02g00002503	-13.623	-0.358205	84.9532	1.02828e-08	2.43898e-07
Vradi03g00000655	-13.5932	-0.615408	85.579	9.67398e-09	2.32123e-07
Vradi08g00002117	-13.5357	3.3633	13.5063	0.00156451	0.00772054
VradiU00001489	13.4805	-1.72926	9.45028	0.00641797	0.0253323
Vradi04g00003033	13.4399	4.162	713.328	2.39816e-17	1.058e-14
Vradi01g00000844	13.4013	-0.49435	18.5788	0.000362083	0.00223012
Vradi04g00000319	-13.0541	2.63065	935.073	3.81356e-19	3.18298e-16
Vradi06g00001260	-12.9566	0.843876	206.31	3.92997e-12	2.66737e-10
Vradi09g00000627	-12.9061	-3.12687	9.79275	0.00568259	0.022886
Vradi09g00000248	-12.7941	-1.21055	22.5622	0.000132225	0.000935106
Vradi01g00003631	12.7747	-0.159198	52.8052	4.42614e-07	6.49349e-06
Vradi03g00000419	-12.767	-1.24994	77.1625	2.27051e-08	4.84544e-07
Vradi04g00003739	-12.4752	-3.24255	10.1404	0.00503117	0.0207163
Vradi02g00004362	12.4658	-3.16533	8.31424	0.00973919	0.0357969
Vradi06g00002154	-12.4382	-2.20174	21.8927	0.000155473	0.00107645
Vradi03g00000371	12.4243	-1.47119	15.366	0.000890283	0.00481333
VradiU00000559	-12.3974	-2.82708	14.6214	0.00111113	0.00579821
Vradi09g00003456	12.2732	-0.194936	100.99	2.39053e-09	6.89304e-08
Vradi03g00000943	12.2524	-2.14665	23.0898	0.000116605	0.000838415
Vradi03g00001152	-12.2139	1.90248	111.283	6.14754e-10	2.10242e-08
Vradi09g00000633	-12.1394	-1.26084	36.212	7.93003e-06	8.1659e-05
Vradi03g00002169	11.9917	2.36676	344.082	3.0503e-14	4.36338e-12
Vradi09g00000265	-11.8114	-2.08979	18.2886	0.000391378	0.00238111
Vradi07g00001395	-11.755	-2.95292	7.98267	0.0106634	0.0386193
Vradi02g00001116	11.7148	2.75983	129.456	2.74249e-10	1.03791e-08
Vradi05g00000021	-11.5569	-0.19077	22.9996	0.000119126	0.000853955
Vradi04g00002402	11.4962	2.48621	149.254	7.67343e-11	3.43436e-09
Vradi01g00002767	-11.4475	5.73042	3454.96	3.82423e-25	5.90499e-21
Vradi09g00002692	11.3607	0.462492	9.79233	0.00499141	0.0205828
Vradi06g00001764	-11.2689	0.123976	85.3798	9.86343e-09	2.35396e-07
Vradi10g00001311	11.2551	1.01212	156.544	2.60428e-11	1.3449e-09
Vradi11g00000993	-11.2203	4.02659	473.231	1.37405e-15	3.21466e-13
Vradi05g00000456	11.0826	2.62534	57.0126	1.8208e-07	3.02148e-06
VradiU00001156	11.0661	1.98059	58.9901	1.91027e-07	3.13293e-06
Vradi06g00001895	-11.033	2.05483	150.703	7.03231e-11	3.15657e-09
Vradi09g00000766	-11.0103	-1.72364	13.8727	0.00139617	0.00702338
Vradi07g00000863	-10.8658	4.32282	864.4	8.67608e-19	6.08942e-16
Vradi09g00002897	-10.8479	2.22627	492.837	2.94034e-16	8.18051e-14
Vradi01g00001396	-10.8475	-2.60498	10.9898	0.00356358	0.0155417
Vradi01g00000943	-10.8253	0.711579	270.411	1.28044e-13	1.48656e-11
Vradi03g00000289	-10.7465	-0.621329	57.9763	2.18213e-07	3.50982e-06
Vradi03g00000541	-10.693	-0.443438	79.1954	1.83545e-08	4.02861e-07
Vradi07g00000616	10.6716	-3.02072	8.58903	0.00845118	0.0317969
Vradi02g00004377	-10.6572	0.808548	130.38	2.57464e-10	9.81607e-09
Vradi06g00000974	-10.6448	3.11351	181.7	1.27553e-11	7.21446e-10
Vradi03g00000420	-10.6372	-0.620894	65.7465	5.78694e-08	1.10658e-06
Vradi07g00000518	10.5043	5.00054	2062.37	9.14511e-23	3.53024e-19
Vradi04g00003618	-10.4752	-0.816713	23.2261	8.76503e-05	0.000657793
Vradi09g00000625	-10.4158	-2.65696	10.8244	0.0035897	0.0156401
Vradi01g00000319	-10.3871	0.288239	91.1708	5.69599e-09	1.45255e-07
Vradi01g00003636	-10.3781	-0.537006	54.5794	3.45316e-07	5.2326e-06
Vradi09g00002247	10.2375	2.85888	146.458	9.10029e-11	3.97284e-09
Vradi02g00003884	-10.2328	-1.81136	22.6443	0.000114215	0.000823914
Vradi01g00000702	10.2238	-0.332754	50.3512	6.30427e-07	8.84144e-06
Vradi02g00000777	10.1081	2.0414	179.213	1.44809e-11	8.06962e-10
Vradi09g00001341	10.1075	-0.291714	60.5276	1.13091e-07	1.99115e-06
Vradi07g00000862	-10.0521	4.99272	1408.31	5.15563e-21	8.3798e-18
Vradi01g00002768	-10.0037	4.88202	1844.75	2.9777e-22	9.19573e-19
Vradi01g00001524	9.98016	-2.74123	10.8921	0.0035055	0.0153273
Vradi01g00000590	-9.9196	-1.32402	33.4636	1.07997e-05	0.00010652
Vradi01g00002766	-9.91954	6.61878	1916.7	1.98626e-22	6.81551e-19
Vradi05g00000242	-9.90765	-1.56532	20.8553	0.000179112	0.00121515
Vradi01g00003272	-9.89545	-1.20032	22.5145	0.000117927	0.000846737
Vradi01g00003567	9.88086	-2.65904	7.39136	0.0134629	0.0467469
Vradi03g00000730	-9.85661	-2.98623	8.7578	0.00793043	0.0301833
Vradi03g00001061	9.83122	4.80434	974.461	2.47552e-19	2.48207e-16
Vradi05g00000022	-9.81896	1.68697	113.412	8.77798e-10	2.86859e-08
Vradi10g00000502	9.79452	-2.63184	10.508	0.00401412	0.0171695
Vradi09g00002810	-9.74976	-1.22029	51.6375	3.94097e-07	5.88801e-06
Vradi07g00000928	-9.72048	3.40402	193.629	7.08724e-12	4.35992e-10
VradiU00001226	9.6643	2.82996	404.139	2.23774e-15	4.73328e-13
Vradi06g00000816	-9.54019	1.41356	114.599	8.01607e-10	2.64762e-08
VradiU00000826	9.53148	-3.05577	7.26104	0.0141853	0.0488537
Vradi01g00000537	9.50387	1.26295	76.5257	2.42922e-08	5.12777e-07
Vradi03g00002140	9.49872	-0.548314	15.5439	0.000724009	0.00403735
Vradi09g00001061	-9.48073	6.71081	3044.09	1.46913e-24	1.20007e-20
Vradi02g00002828	9.41037	3.43225	363.754	6.51885e-15	1.19121e-12
Vradi03g00000349	-9.38065	2.0551	87.2619	8.2244e-09	2.01257e-07
Vradi04g00000957	-9.35394	0.042929	69.6473	5.19357e-08	1.00169e-06
Vradi01g00000843	-9.34997	-1.65714	12.0512	0.00235621	0.0109371
VradiU00000864	-9.31215	-1.79707	22.546	0.000117013	0.000840955
Vradi04g00003608	-9.28994	-2.63091	11.321	0.00302028	0.0135099
Vradi01g00003115	9.24738	-0.524749	10.9175	0.00347448	0.0152175
Vradi02g00002963	-9.23631	-2.79754	10.957	0.0034269	0.0150517
Vradi02g00002042	-9.21064	1.3808	102.084	2.17981e-09	6.35064e-08
Vradi04g00003032	9.16159	0.57005	78.5364	1.96553e-08	4.27221e-07
Vradi09g00002273	-9.13771	2.18072	99.4614	2.72351e-09	7.6951e-08
Vradi03g00002008	-9.13195	-2.52974	9.87329	0.0052686	0.0214725
Vradi06g00001777	-9.13057	2.33325	121.71	4.7301e-10	1.67902e-08
Vradi03g00002120	9.12527	1.74568	146.09	9.30841e-11	4.04307e-09
VradiU00001321	-9.0701	-0.886477	41.4851	2.53564e-06	2.99677e-05
Vradi06g00001831	-9.03089	-0.625387	22.8371	0.000108941	0.000792054
Vradi08g00000950	9.01337	-2.92128	7.60206	0.0123804	0.0435755
Vradi10g00000904	-9.0004	2.01824	92.4647	5.05829e-09	1.30939e-07
Vradi09g00000502	8.97274	1.61789	337.672	1.38291e-14	2.23597e-12
Vradi11g00000853	-8.96102	0.746677	96.3129	3.5818e-09	9.71144e-08
Vradi07g00001299	-8.95042	2.68173	903.123	5.487e-19	4.4592e-16
Vradi03g00000728	-8.94961	-1.88814	9.42525	0.00594644	0.0237535
Vradi03g00000378	-8.88451	-0.139183	49.2666	7.40072e-07	1.01623e-05
Vradi03g00002420	-8.85773	-0.273949	23.2001	8.82197e-05	0.00066135
Vradi11g00001702	8.83194	0.308668	136.237	9.59736e-11	4.15106e-09
Vradi04g00001609	-8.82659	4.85276	1723.7	6.10416e-22	1.45007e-18
Vradi05g00000457	8.78254	4.30088	171.717	1.07999e-11	6.21087e-10
Vradi03g00000670	-8.75704	1.4245	270.299	1.28571e-13	1.48709e-11
Vradi01g00000813	8.7548	1.04156	99.1347	1.73251e-09	5.23518e-08
Vradi08g00001635	-8.73868	0.801906	203.035	2.14668e-12	1.58219e-10
Vradi01g00000175	8.73445	1.54887	75.6455	2.66897e-08	5.57667e-07
VradiU00001093	8.72997	-0.501429	26.4585	4.66098e-05	0.000378392
Vradi03g00000542	-8.67777	-0.976884	37.2045	5.35359e-06	5.80511e-05
Vradi01g00000973	8.67027	0.649744	42.3474	2.19539e-06	2.64836e-05
Vradi02g00003819	-8.61802	2.04917	219.091	1.0218e-12	8.52844e-11
VradiU00000248	8.61084	-0.660569	39.8279	3.3644e-06	3.85098e-05
Vradi06g00000975	-8.60554	1.12749	75.0451	2.84738e-08	5.89757e-07
VradiU00000760	-8.59439	-0.803111	43.973	1.3191e-06	1.68681e-05
Vradi03g00000328	-8.52605	-0.404866	40.8047	2.84511e-06	3.32058e-05
Vradi03g00000744	-8.50091	3.68751	522.281	1.61904e-16	4.85429e-14
Vradi08g00002358	-8.49926	-1.467	10.7284	0.00371299	0.0160662
Vradi03g00000572	-8.49283	0.681453	147.92	4.44501e-11	2.14151e-09
Vradi02g00002673	-8.47659	-1.30305	20.0008	0.000223715	0.00147058
VradiU00001202	8.47417	-1.75551	15.3491	0.000827024	0.00453
Vradi09g00002366	-8.45803	2.76458	332.044	1.63829e-14	2.60572e-12
Vradi03g00000416	-8.44676	-0.826132	31.5892	1.5649e-05	0.000146758
Vradi02g00001828	-8.44549	-2.50539	9.07992	0.00676514	0.0265027
Vradi04g00000481	-8.4304	1.55192	215.695	1.19049e-12	9.77788e-11
Vradi03g00001843	-8.41691	0.220822	153.016	3.23046e-11	1.63815e-09
Vradi06g00001337	8.36096	-2.60612	7.72989	0.0114128	0.0408212
Vradi04g00003387	8.33798	0.282918	32.8255	1.22341e-05	0.00011881
Vradi01g00002838	-8.32935	-2.50523	9.99261	0.00482962	0.020029
Vradi06g00001766	-8.2686	-1.75278	16.5007	0.000588449	0.00338849
Vradi01g00002770	-8.1998	6.50325	1654.98	9.38342e-22	1.93186e-18
Vradi10g00000521	-8.19815	-0.462279	36.6283	5.946e-06	6.3494e-05
Vradi04g00001194	-8.1583	-0.759346	50.801	4.46735e-07	6.54158e-06
Vradi04g00000937	-8.15134	-2.05463	14.7106	0.00100407	0.00532688
Vradi09g00002607	-8.15064	0.0870224	47.5402	7.39007e-07	1.01536e-05
Vradi03g00001002	8.12741	0.927308	150.407	3.79948e-11	1.86543e-09
Vradi10g00000067	8.11984	-2.24351	7.52598	0.0123852	0.0435874
Vradi08g00000966	-8.11358	1.82149	280.533	8.88016e-14	1.08824e-11
Vradi09g00001420	-8.08877	-1.22115	23.7855	8.6606e-05	0.000651063
Vradi11g00000027	-8.08694	2.71327	566.363	7.02177e-17	2.46416e-14
Vradi01g00003635	-8.08382	-2.12576	12.7134	0.0018916	0.00905681
Vradi03g00001101	8.07703	0.112049	53.5814	3.96768e-07	5.91076e-06
Vradi02g00004438	-8.07403	0.0544787	32.2744	1.14235e-05	0.000111958
Vradi10g00001114	-8.07014	4.79363	1793.72	4.0064e-22	1.12478e-18
Vradi02g00000679	-8.04147	6.44597	3027.97	1.5544e-24	1.20007e-20
Vradi02g00001826	-8.03846	-2.73999	7.15337	0.0144104	0.0495019
Vradi04g00001964	8.02528	-2.76957	8.53882	0.00831196	0.0313725
Vradi03g00000366	-8.02086	-1.73941	19.2982	0.000269624	0.00173072
Vradi06g00000945	8.01537	2.30018	358.983	7.45126e-15	1.32247e-12
Vradi11g00000953	-8.01505	1.23826	133.125	1.18967e-10	5.00538e-09
Vradi01g00003333	-7.99369	-1.5784	7.5933	0.0120543	0.0426075
Vradi04g00001731	-7.97529	-0.658954	60.4039	1.14961e-07	2.01717e-06
Vradi02g00002291	-7.96777	0.0882592	89.2546	4.36346e-09	1.14781e-07
Vradi01g00001596	7.96702	0.238784	27.1608	3.98538e-05	0.000330495
VradiU00001363	-7.96527	0.19981	90.7933	3.75865e-09	1.01287e-07
Vradi05g00000705	7.96334	2.44983	89.4935	6.65764e-09	1.66479e-07
Vradi03g00000414	-7.94792	0.554777	114.349	4.80529e-10	1.70087e-08
VradiU00000692	-7.94435	-0.935461	29.8334	2.24367e-05	0.000201129
Vradi09g00003157	-7.92039	2.27024	405.103	2.18409e-15	4.65166e-13
Vradi01g00000312	-7.9158	-1.21084	28.2265	2.70791e-05	0.000237236
Vradi02g00003014	7.90041	-1.85932	15.8409	0.000714101	0.0039893
VradiU00000748	-7.89581	-2.22233	12.7479	0.00187029	0.00896867
Vradi02g00001266	7.87943	-1.42603	17.5405	0.000437063	0.00261577
Vradi05g00000388	-7.86213	-1.7985	10.4853	0.00404655	0.0172843
Vradi02g00003102	7.85508	-0.185571	26.6511	4.46392e-05	0.00036431
Vradi06g00001244	7.85295	-1.76969	8.53014	0.00807015	0.030629
Vradi08g00000622	7.78903	-2.45904	9.39974	0.006003	0.0239391
Vradi02g00001095	-7.77737	5.77649	2853.42	2.92088e-24	1.80405e-20
Vradi03g00002122	7.76712	-0.532183	31.0302	1.75264e-05	0.000162002
VradiU00000756	7.76149	-0.938071	20.6254	0.000190061	0.00127792
Vradi06g00000405	7.75247	-2.20503	13.0356	0.00160514	0.00787345
VradiU00000764	-7.70613	2.93139	578.646	5.62606e-17	2.0933e-14
Vradi02g00002714	7.69533	-1.05918	31.7618	1.26938e-05	0.000122618
Vradi04g00000098	-7.62086	1.16456	183.827	5.6158e-12	3.57581e-10
Vradi06g00001785	-7.61693	-0.456183	8.69949	0.00781507	0.0298362
Vradi08g00001077	7.59443	-2.43649	9.67827	0.00541641	0.0219658
Vradi01g00000280	7.58724	-1.8904	12.5712	0.00198208	0.00942282
Vradi06g00000910	7.5338	0.472915	24.2267	6.85469e-05	0.00053041
Vradi03g00002422	7.50812	-0.343038	42.9443	1.56846e-06	1.97622e-05
Vradi02g00004009	-7.50364	1.77395	325.039	2.03078e-14	3.12013e-12
Vradi02g00003739	7.42427	-0.836035	24.8843	6.68212e-05	0.000518485
Vradi07g00000415	-7.37599	5.46111	1702.98	6.93667e-22	1.53013e-18
Vradi03g00000659	7.37103	1.93237	50.9098	5.81029e-07	8.24223e-06
Vradi02g00003744	-7.36113	2.47946	68.9731	3.902e-08	7.75929e-07
Vradi08g00000347	-7.35797	5.18235	1389.12	5.95802e-21	9.19978e-18
Vradi07g00001199	-7.34654	-2.00202	10.212	0.00446199	0.0187476
Vradi04g00000956	-7.34552	2.56545	580.112	5.48085e-17	2.08962e-14
Vradi07g00001224	7.34221	4.29626	990.848	2.07859e-19	2.21348e-16
Vradi04g00001187	-7.31621	-1.69721	16.7962	0.000540262	0.00314918
Vradi04g00001024	-7.30077	0.419567	28.5496	2.94459e-05	0.000255435
VradiU00000785	-7.27598	6.87264	2101.74	7.4848e-23	3.30208e-19
Vradi06g00001681	7.27433	1.57154	243.513	3.61615e-13	3.63758e-11
Vradi03g00000718	7.27413	0.205068	93.8271	2.81747e-09	7.93154e-08
Vradi01g00000226	-7.27279	4.06104	1461.13	3.49657e-21	5.99894e-18
Vradi07g00000689	-7.26948	3.44229	791.529	2.17574e-18	1.37125e-15
Vradi02g00000536	7.26242	-2.10941	9.49746	0.00578952	0.0232275
Vradi01g00003283	7.26058	-2.10993	14.6998	0.000939892	0.00503307
Vradi01g00002679	-7.25517	1.75117	339.439	1.312e-14	2.14376e-12
Vradi01g00001590	7.25503	-0.640134	35.2737	6.28929e-06	6.66985e-05
Vradi11g00000005	-7.24555	3.92966	611.064	3.20162e-17	1.32151e-14
Vradi10g00000200	-7.21707	3.54434	644.43	1.84575e-17	8.76928e-15
Vradi02g00003006	-7.20796	-1.62983	21.3955	0.000139591	0.000978303
Vradi02g00003133	7.16961	2.79276	51.6002	5.25759e-07	7.55185e-06
Vradi09g00001293	-7.16019	0.353626	39.9065	3.31898e-06	3.80745e-05
Vradi09g00000358	7.15332	1.98475	387.386	3.44222e-15	6.72801e-13
Vradi10g00001308	-7.14616	2.30793	448.642	7.70382e-16	1.8733e-13
Vradi01g00003231	-7.12525	3.97576	306.145	3.70653e-14	5.06482e-12
Vradi05g00000687	-7.11663	-0.193615	24.469	7.36453e-05	0.000565047
Vradi03g00000538	-7.09207	-0.170006	24.9034	6.65246e-05	0.000516703
Vradi05g00000707	7.07538	-0.501504	22.9912	0.000104915	0.00076813
Vradi05g00000460	7.0515	0.417235	9.66383	0.00523584	0.0213664
Vradi09g00000188	-7.01593	-1.96913	7.28028	0.0136818	0.0473732
Vradi01g00001210	-7.00822	-0.0047364	59.6042	1.27901e-07	2.21032e-06
Vradi05g00000093	-6.97809	-0.365941	28.5146	2.54045e-05	0.000224219
Vradi04g00002377	-6.96659	1.20817	242.623	3.74915e-13	3.73488e-11
Vradi01g00002805	6.95845	-0.66558	12.5189	0.00201655	0.00956459
Vradi11g00000166	-6.93599	2.86358	575.197	5.98445e-17	2.17426e-14
Vradi02g00003320	-6.93286	-1.49255	23.421	8.35148e-05	0.000630588
Vradi04g00000955	-6.93246	1.68202	53.6207	3.94588e-07	5.89249e-06
Vradi02g00003743	-6.91047	1.76195	13.2166	0.00151222	0.00751053
Vradi06g00002122	-6.90754	-2.08985	13.1492	0.00154612	0.0076457
Vradi09g00000622	-6.90587	-0.624769	20.372	0.000182785	0.0012368
Vradi07g00000418	-6.89227	1.52515	193.447	3.43196e-12	2.35524e-10
Vradi03g00000817	-6.88727	2.39049	271.405	1.23455e-13	1.43869e-11
Vradi01g00000308	-6.86344	0.611663	156.784	2.56682e-11	1.32778e-09
Vradi03g00002121	6.86144	-1.28422	12.4499	0.00206306	0.00975224
Vradi01g00000275	-6.86111	-2.20277	9.12552	0.00665017	0.026112
Vradi03g00000418	-6.85326	1.54363	340.727	1.26279e-14	2.09504e-12
Vradi02g00001637	6.84345	-1.21333	10.0766	0.00468503	0.0195544
VradiU00000683	-6.84015	0.474012	34.7126	8.49727e-06	8.66907e-05
Vradi01g00002029	6.81914	2.27814	27.5124	3.17739e-05	0.000272794
Vradi06g00000976	-6.8026	4.84552	209.22	1.6029e-12	1.24112e-10
Vradi10g00000235	-6.79491	5.08393	716.189	6.16604e-18	3.34069e-15
Vradi08g00000280	-6.77812	-1.69801	12.8184	0.00182766	0.00879977
Vradi10g00000580	-6.77347	-0.816557	53.5397	2.97941e-07	4.61204e-06
Vradi01g00000613	-6.77248	-1.02625	47.1462	7.86645e-07	1.06924e-05
Vradi01g00001059	6.77175	-2.09053	8.60094	0.00811579	0.0307864
Vradi01g00001134	-6.73831	1.88124	187.992	4.5248e-12	2.99218e-10
Vradi02g00004164	-6.68369	-0.0353593	53.5938	2.95612e-07	4.58057e-06
Vradi03g00000428	-6.68288	-0.462813	12.6948	0.00190314	0.00910642
Vradi04g00003385	6.65927	-1.84364	7.88201	0.0107428	0.0388249
Vradi02g00001113	6.65842	1.53798	64.931	6.40804e-08	1.20814e-06
Vradi11g00000029	-6.62903	1.23007	92.9969	3.04633e-09	8.43737e-08
Vradi04g00001621	-6.61608	-1.75298	20.4808	0.00017756	0.001207
Vradi05g00000626	-6.61301	2.71921	573.062	6.21881e-17	2.23313e-14
Vradi01g00000348	-6.61301	2.44439	56.5933	1.93003e-07	3.16029e-06
Vradi02g00003690	6.60402	1.50133	197.148	2.85643e-12	2.02322e-10
Vradi02g00004206	-6.5911	-1.23267	13.7045	0.00137419	0.00693087
VradiU00000894	6.57788	0.410238	124.248	2.25025e-10	8.74118e-09
Vradi02g00000852	-6.56878	0.159074	63.6439	7.54203e-08	1.39219e-06
Vradi07g00000431	-6.55307	0.563631	149.202	4.09847e-11	1.99008e-09
Vradi09g00000626	-6.53191	-1.96962	8.49251	0.00846162	0.0318285
Vradi06g00000601	-6.52656	2.5933	355.849	8.14264e-15	1.43692e-12
Vradi07g00000088	-6.52158	-2.14561	8.67549	0.00788717	0.0300483
Vradi05g00000796	-6.50754	0.256947	93.4244	2.92602e-09	8.16274e-08
Vradi07g00000083	-6.49652	-0.642219	32.6331	1.06173e-05	0.000104956
Vradi02g00002511	-6.48622	-0.675924	15.9314	0.00069522	0.00389817
Vradi06g00000837	-6.47011	3.85122	663.627	1.36121e-17	6.67253e-15
Vradi01g00000498	-6.41781	3.36936	8.18306	0.00986769	0.0361702
Vradi04g00000128	-6.39618	-0.149828	51.3927	4.08761e-07	6.07184e-06
Vradi03g00000258	6.39206	-1.56764	7.63878	0.0118363	0.0420101
Vradi03g00000357	6.38749	0.136118	20.6636	0.000169152	0.00115692
Vradi01g00001105	6.37999	-2.12849	12.0265	0.00225309	0.0105254
Vradi01g00003572	-6.34432	0.844629	78.0281	1.38746e-08	3.18333e-07
Vradi02g00002522	-6.34214	-0.83512	13.0554	0.00169205	0.00823759
Vradi08g00000992	-6.33992	3.61844	196.123	3.00449e-12	2.10396e-10
Vradi09g00001437	-6.33862	-0.945009	13.1106	0.00166206	0.0081176
Vradi01g00003429	-6.33274	0.513522	81.3581	9.71489e-09	2.3239e-07
Vradi01g00000152	6.30282	-0.274614	33.9479	8.15399e-06	8.37418e-05
VradiU00002167	-6.29924	1.32468	134.28	1.09795e-10	4.66394e-09
Vradi09g00002251	-6.29711	0.999963	128.847	1.60972e-10	6.55821e-09
Vradi09g00001060	-6.29709	7.51561	1137	4.90518e-20	6.58616e-17
Vradi01g00000003	-6.29589	5.23584	1073.38	8.98084e-20	1.13383e-16
Vradi03g00001740	6.28864	0.343328	90.5403	3.85146e-09	1.03517e-07
Vradi09g00002548	6.28157	-0.312836	45.2914	1.0609e-06	1.3912e-05
Vradi09g00001295	-6.26948	0.837077	31.684	1.5353e-05	0.0001442
Vradi10g00000535	-6.26842	1.05439	146.071	5.00263e-11	2.35864e-09
Vradi02g00000084	6.26503	-2.07441	11.9605	0.00230454	0.0107247
Vradi09g00001223	-6.26006	-0.476345	17.1085	0.000493998	0.00290916
Vradi09g00001792	-6.2387	-1.46714	12.2586	0.00208188	0.00982314
VradiU00001327	-6.20122	-2.12711	7.47798	0.0122883	0.0432896
VradiU00001709	6.19089	2.11763	227.911	6.93989e-13	6.1763e-11
Vradi08g00000207	-6.15582	0.813602	98.3523	1.8587e-09	5.54057e-08
VradiU00001331	-6.14335	-0.0026853	37.5051	4.11946e-06	4.62104e-05
Vradi02g00001545	-6.14075	1.51785	250.197	2.76726e-13	2.90675e-11
VradiU00000239	6.11816	-0.50776	38.4714	3.4474e-06	3.93405e-05
Vradi02g00002639	-6.09964	-0.445794	19.5423	0.000252588	0.00163531
Vradi03g00000999	6.07243	0.0764677	28.8699	2.34942e-05	0.000209212
Vradi02g00004218	-6.06141	0.0370583	79.5644	1.17535e-08	2.73323e-07
Vradi09g00002549	6.05529	-0.58307	22.8681	9.58469e-05	0.000710841
Vradi09g00001678	-6.01114	5.46083	1512.88	2.42182e-21	4.39945e-18
Vradi01g00002398	-5.99901	-0.132014	30.8803	1.52564e-05	0.000143424
Vradi02g00003708	5.99146	5.00103	1014.5	1.62308e-19	1.79015e-16
Vradi01g00000788	-5.98074	-0.239238	60.9944	1.06327e-07	1.88388e-06
Vradi02g00002505	-5.98062	-0.766542	39.3064	2.9627e-06	3.43317e-05
Vradi02g00000724	5.97192	3.77763	126.213	1.94774e-10	7.76129e-09
Vradi03g00000327	-5.96846	0.476158	20.3361	0.000204899	0.0013652
Vradi01g00002914	5.95924	1.96387	185.939	5.0305e-12	3.24325e-10
Vradi02g00004162	-5.9355	0.704215	108.529	7.70811e-10	2.56787e-08
Vradi02g00001180	5.9312	-2.24383	7.67285	0.0113508	0.0406324
Vradi03g00001646	-5.90987	-2.38979	8.84326	0.0071468	0.0277236
Vradi04g00001174	-5.90935	2.13908	358.983	7.45123e-15	1.32247e-12
Vradi09g00001183	-5.90814	2.54106	354.534	8.45336e-15	1.46661e-12
Vradi01g00000805	5.9026	2.02464	355.309	8.26877e-15	1.44269e-12
Vradi01g00000193	5.89657	1.45887	152.37	3.36208e-11	1.69377e-09
Vradi02g00001675	-5.8963	-1.52928	8.27389	0.00920988	0.034185
Vradi01g00002871	-5.89426	3.02708	486.606	3.3508e-16	9.07714e-14
Vradi04g00003850	-5.88509	0.940379	103.284	1.20235e-09	3.78116e-08
Vradi10g00000216	-5.85525	4.54562	11.1553	0.00319832	0.014181
Vradi04g00001075	-5.85003	2.22394	263.566	1.65199e-13	1.84177e-11
Vradi09g00000608	-5.84546	-0.302891	30.5957	1.62006e-05	0.000151471
Vradi02g00004285	-5.84014	-2.30393	7.19035	0.0141937	0.0488718
Vradi01g00000589	-5.82031	-2.07218	7.6679	0.0113736	0.0406951
Vradi02g00002529	-5.80085	-1.78208	10.8171	0.00343751	0.0150856
Vradi01g00000806	5.79825	5.56862	1248.93	1.82719e-20	2.68701e-17
Vradi03g00000431	5.78523	2.49775	247.522	3.07753e-13	3.18927e-11
Vradi08g00000775	-5.78211	0.242166	99.3985	1.6921e-09	5.13821e-08
Vradi03g00002052	-5.77979	-0.622229	26.1314	4.35958e-05	0.000357305
Vradi02g00000535	-5.76531	5.43636	1067.15	9.54586e-20	1.13383e-16
Vradi07g00000953	5.74763	1.62827	7.64935	0.0117863	0.0418614
Vradi08g00001556	5.68606	0.0434951	18.4286	0.000311178	0.00195799
Vradi01g00000122	-5.68426	2.26903	267.773	1.41154e-13	1.60853e-11
Vradi01g00003653	-5.68127	0.677214	57.4278	1.71926e-07	2.86685e-06
Vradi04g00003199	5.67549	6.01151	662.321	1.38932e-17	6.70392e-15
VradiU00001322	-5.66596	0.734731	75.5834	1.8165e-08	3.99837e-07
VradiU00001895	5.665	1.71238	231.044	6.06863e-13	5.61112e-11
Vradi05g00000392	5.66454	-2.10999	9.39298	0.00579559	0.0232441
Vradi03g00002022	-5.62181	-1.00251	7.30617	0.0135383	0.0469604
Vradi10g00000948	5.62142	1.41238	167.874	1.34058e-11	7.54095e-10
Vradi10g00001016	5.62051	-0.313514	36.0929	5.37379e-06	5.82293e-05
Vradi03g00000426	-5.61146	-0.484958	31.2711	1.40565e-05	0.000133526
Vradi05g00000621	-5.59518	-1.6301	18.1117	0.000340289	0.0021119
Vradi10g00000581	-5.59371	0.802362	111.315	6.1319e-10	2.09942e-08
Vradi06g00001259	-5.55524	-0.887575	22.1604	0.000114635	0.000826558
Vradi04g00003461	-5.5534	-0.60271	17.2233	0.00043911	0.00262548
Vradi01g00000869	5.55107	1.77334	18.0374	0.00034754	0.00215258
Vradi01g00001726	5.53769	-0.764675	20.4744	0.000177866	0.00120828
VradiU00001421	-5.53635	0.74584	80.5733	1.05549e-08	2.49011e-07
VradiU00000386	-5.52038	-1.56652	15.2156	0.000800698	0.00441084
VradiU00000562	5.51703	4.24156	150.128	3.86636e-11	1.89225e-09
Vradi03g00001121	5.50868	-0.425169	13.1536	0.00163912	0.00801826
Vradi07g00001180	-5.49498	0.123719	71.5652	2.87227e-08	5.93719e-07
Vradi01g00002077	-5.48947	5.93809	418.637	1.56246e-15	3.54794e-13
Vradi03g00000458	-5.4819	1.43284	37.225	4.34023e-06	4.82835e-05
Vradi09g00001598	-5.47244	3.56905	766.627	3.03611e-18	1.8031e-15
Vradi02g00003742	5.4661	1.073	43.8152	1.35436e-06	1.72903e-05
Vradi02g00000723	5.46023	4.22061	395.638	2.77828e-15	5.68203e-13
Vradi02g00003823	5.43949	4.36421	884.078	6.85703e-19	5.15004e-16
Vradi01g00000315	5.4305	-0.882822	24.7638	6.02138e-05	0.000474247
VradiU00000762	-5.42285	-1.90411	9.90825	0.00478169	0.0198612
Vradi09g00002596	-5.42132	-0.176918	47.6966	7.20983e-07	9.91777e-06
Vradi06g00001635	-5.41856	2.06924	287.221	7.01936e-14	8.84783e-12
Vradi04g00000143	-5.40905	0.89955	138.832	8.05036e-11	3.5823e-09
Vradi08g00001175	-5.40498	2.44432	364.851	6.32308e-15	1.16232e-12
Vradi10g00000286	5.40488	0.188792	32.4179	1.10931e-05	0.000109101
Vradi02g00000883	-5.40043	2.10263	168.981	1.25912e-11	7.1347e-10
Vradi09g00001587	-5.39149	-1.02528	12.739	0.00177122	0.00855749
Vradi11g00000053	-5.36545	1.96423	192.497	3.59947e-12	2.45926e-10
Vradi04g00001113	-5.36053	1.91338	186.513	4.88304e-12	3.18118e-10
Vradi02g00000392	-5.35565	-0.483672	13.5931	0.00133736	0.00677945
Vradi09g00000503	5.35241	1.71064	164.161	1.65899e-11	9.05178e-10
VradiU00000470	5.35026	1.7607	199.415	2.55666e-12	1.84044e-10
Vradi06g00000404	5.3472	-1.8294	10.1623	0.00435532	0.0183569
Vradi02g00001401	5.34549	0.908594	13.0676	0.00158825	0.00781172
Vradi04g00001730	-5.34512	2.63128	189.399	4.2106e-12	2.81454e-10
Vradi06g00001269	-5.33767	0.892653	81.7461	9.32686e-09	2.24674e-07
Vradi11g00000370	-5.32954	-2.12712	8.26411	0.00895912	0.0334149
VradiU00001484	5.32898	-1.85937	11.7314	0.00249356	0.0114676
Vradi04g00001573	-5.32437	3.63142	594.813	4.23146e-17	1.71544e-14
Vradi01g00000936	5.32174	-0.764978	25.3563	5.22878e-05	0.000418872
Vradi07g00000019	5.30859	-1.90643	10.6769	0.00361439	0.0157272
Vradi09g00000558	-5.28596	-1.18309	9.10189	0.00670947	0.0263113
Vradi07g00000695	-5.27514	3.07919	248.966	2.90554e-13	3.04166e-11
Vradi07g00000302	-5.26979	-2.00279	7.97422	0.0100535	0.0367155
Vradi01g00003637	-5.26118	2.30833	224.015	8.21897e-13	7.0505e-11
Vradi10g00000099	-5.25117	-0.321155	31.596	1.31373e-05	0.000126309
Vradi04g00002565	-5.24464	1.42507	151.295	3.59429e-11	1.78742e-09
Vradi01g00000752	5.24406	-0.20307	15.4577	0.000743332	0.00413242
Vradi01g00002687	-5.23315	4.1746	686.429	9.58503e-18	4.93341e-15
Vradi03g00000423	-5.23304	-0.621842	17.7839	0.000373577	0.00228631
Vradi03g00000329	-5.23065	-1.43356	14.844	0.000898459	0.00484845
Vradi02g00000449	-5.22617	-1.72497	10.3693	0.00403887	0.0172539
Vradi09g00002550	5.22195	-1.64572	12.3905	0.00199099	0.00945788
Vradi07g00001413	-5.21949	-0.544736	41.8168	1.90249e-06	2.33702e-05
Vradi09g00001308	5.21894	-0.00307196	57.8787	1.61597e-07	2.71663e-06
Vradi01g00000232	5.20625	0.92736	87.3889	5.24375e-09	1.34948e-07
Vradi04g00000091	-5.20443	-1.36591	17.1751	0.000445304	0.00265658
Vradi10g00001263	-5.18842	2.38012	293.495	5.65595e-14	7.36992e-12
Vradi04g00001682	5.1802	4.62256	884.046	6.85962e-19	5.15004e-16
Vradi06g00001609	-5.1632	1.80288	191.319	3.81948e-12	2.59809e-10
Vradi04g00001440	-5.15876	3.17474	487.211	3.30833e-16	9.07714e-14
Vradi05g00001080	-5.14215	0.969849	99.6744	1.65096e-09	5.03106e-08
Vradi02g00001412	-5.13957	4.03411	758.193	3.40699e-18	1.98518e-15
Vradi01g00000839	5.12007	0.229487	13.5999	0.00133442	0.00676674
Vradi04g00000646	-5.10234	-1.76755	11.8602	0.00238528	0.0110471
Vradi03g00000719	5.10009	-1.1381	24.4291	6.52669e-05	0.000508825
Vradi04g00003741	5.09125	-0.891317	17.81	0.0003708	0.00227338
Vradi07g00000693	-5.08267	5.30469	958.39	2.94662e-19	2.7575e-16
Vradi03g00001106	-5.08	0.823086	7.31382	0.0134962	0.0468408
Vradi03g00000970	5.07713	-0.455276	25.7314	4.78649e-05	0.00038736
Vradi09g00001062	-5.0711	6.91182	1535.89	2.06505e-21	3.9858e-18
Vradi01g00000596	5.06675	0.227203	49.1728	5.72673e-07	8.14239e-06
Vradi02g00004514	-5.05874	-0.189601	34.759	6.95101e-06	7.25207e-05
Vradi02g00004022	-5.05705	-0.910602	11.7173	0.00250571	0.0115168
Vradi04g00003420	5.05684	3.52553	255.185	2.27613e-13	2.42384e-11
Vradi06g00000604	-5.05136	0.748749	41.6589	1.95519e-06	2.39225e-05
Vradi08g00000288	-5.04728	1.50914	131.365	1.34592e-10	5.58011e-09
Vradi10g00000279	-5.03975	1.78767	246.493	3.20681e-13	3.29451e-11
VradiU00001894	5.03767	0.753259	80.2476	1.09265e-08	2.56408e-07
Vradi01g00002266	-5.03605	0.813018	77.7386	1.43193e-08	3.26112e-07
Vradi03g00000373	5.02793	-1.71278	11.4247	0.00277387	0.012555
Vradi09g00002402	-5.02605	-0.595474	29.6114	1.99939e-05	0.000181925
Vradi11g00000622	-5.01827	3.59881	556.195	8.46547e-17	2.87286e-14
Vradi01g00002791	-5.01581	0.699187	32.3844	1.11693e-05	0.000109815
Vradi01g00000314	5.01326	2.40241	271.741	1.21945e-13	1.43191e-11
Vradi02g00003958	5.01187	0.538549	85.6137	6.26434e-09	1.57794e-07
Vradi02g00003906	-4.99821	4.27735	527.275	1.4679e-16	4.44429e-14
Vradi08g00000284	-4.99241	-0.305462	40.5059	2.39202e-06	2.84884e-05
Vradi01g00000227	-4.98875	1.20297	91.5447	3.49713e-09	9.49854e-08
Vradi09g00000977	4.96962	4.87563	728.803	5.1419e-18	2.88713e-15
Vradi04g00002229	4.96286	-1.25465	13.4177	0.00141588	0.00710749
VradiU00000020	4.95878	-1.84433	10.4917	0.00386368	0.0166251
VradiU00001487	4.95781	-0.0337414	13.0459	0.00159969	0.00785149
Vradi01g00003280	4.92872	-0.777843	24.8517	5.89595e-05	0.000466271
Vradi07g00001298	-4.92837	1.57064	182.018	6.17639e-12	3.87681e-10
Vradi10g00000199	-4.92006	0.145991	59.873	1.23383e-07	2.14544e-06
Vradi02g00003801	4.91883	4.47543	538.824	1.17424e-16	3.70031e-14
Vradi08g00001656	-4.90705	-1.08033	11.6662	0.00255044	0.0116928
Vradi03g00001217	-4.90677	0.857092	51.2405	4.1818e-07	6.18498e-06
Vradi05g00000933	4.89962	5.08651	973.86	2.49155e-19	2.48207e-16
Vradi08g00000890	-4.89947	0.380503	73.5296	2.29021e-08	4.87096e-07
Vradi02g00002512	-4.89833	0.924383	61.3165	1.01918e-07	1.81408e-06
Vradi02g00004166	-4.88803	1.51527	144.414	5.56795e-11	2.56259e-09
Vradi08g00000991	-4.88462	6.75832	823.003	1.44853e-18	9.72465e-16
Vradi02g00001203	4.88029	-0.664834	14.2879	0.00107017	0.00561911
Vradi05g00000950	-4.8744	2.12411	256.132	2.19412e-13	2.35507e-11
Vradi09g00000793	-4.87185	-0.376511	25.3167	5.27804e-05	0.00042256
Vradi08g00000688	-4.86552	2.42041	33.922	8.19594e-06	8.40888e-05
Vradi01g00002490	-4.85807	-1.84279	7.51436	0.0121069	0.0427699
Vradi08g00002092	-4.85173	-1.23124	17.852	0.000366387	0.00225169
Vradi01g00001367	-4.8508	3.30762	188.701	4.36344e-12	2.89789e-10
Vradi09g00001591	-4.85039	2.28316	244.176	3.52037e-13	3.56447e-11
Vradi01g00000491	-4.84807	1.12672	112.314	5.65547e-10	1.95142e-08
Vradi09g00003303	-4.84095	5.0154	944.313	3.44049e-19	3.03569e-16
Vradi04g00001729	-4.83992	1.80646	176.016	8.52302e-12	5.11083e-10
Vradi06g00001941	4.83879	2.2729	220.673	9.52316e-13	8.05738e-11
Vradi02g00003978	-4.82391	3.25386	303.944	3.9846e-14	5.42081e-12
Vradi10g00000161	-4.81822	3.13775	230.797	6.13283e-13	5.62e-11
Vradi11g00000397	-4.81686	-0.13161	47.5465	7.38269e-07	1.0151e-05
VradiU00000881	-4.81594	-1.95242	7.37718	0.0128068	0.0448205
Vradi09g00000666	4.80878	1.33155	77.4757	1.47367e-08	3.33651e-07
Vradi02g00004033	-4.80359	5.36515	968.676	2.63487e-19	2.54281e-16
Vradi07g00000114	-4.7926	-2.05491	7.52246	0.0120669	0.0426472
Vradi09g00001340	4.77827	-1.38083	11.3828	0.00281473	0.0127114
Vradi03g00000142	4.77687	-0.16847	38.6465	3.33899e-06	3.82757e-05
VradiU00000510	4.76719	6.15688	737.811	4.52483e-18	2.5877e-15
Vradi11g00000846	-4.76528	-0.0244755	44.6021	1.1882e-06	1.53596e-05
VradiU00000698	-4.75333	-1.68368	8.7554	0.0073935	0.028498
Vradi06g00000761	4.75306	0.557226	53.181	3.13899e-07	4.81322e-06
Vradi04g00001080	-4.74484	3.53253	406.76	2.09517e-15	4.52469e-13
Vradi01g00000273	-4.74165	-0.589659	24.8391	5.91376e-05	0.00046744
Vradi06g00000625	-4.73045	2.32213	142.365	6.36528e-11	2.8993e-09
Vradi04g00001628	4.72391	4.67526	468.567	4.93672e-16	1.31427e-13
Vradi02g00001495	-4.71662	-0.975763	17.9045	0.000360936	0.00222439
Vradi09g00000670	4.70252	-1.29648	9.05061	0.00659999	0.0259358
Vradi04g00001332	-4.69779	-2.08984	7.27217	0.0133729	0.0465175
Vradi10g00000264	4.67892	1.81416	74.6314	2.02121e-08	4.38029e-07
Vradi04g00002131	-4.67409	1.47083	147.242	4.64105e-11	2.21865e-09
Vradi09g00003230	-4.67075	-1.64314	11.3989	0.002799	0.0126502
Vradi01g00000015	-4.66678	1.30472	96.1294	2.27547e-09	6.59821e-08
Vradi03g00000512	4.63955	0.297779	8.49301	0.00818815	0.0309923
Vradi03g00000131	-4.63891	-0.871471	23.0754	9.10038e-05	0.000679694
Vradi06g00000795	4.62893	-1.22523	20.4542	0.000178825	0.00121346
Vradi01g00000871	4.624	0.388469	7.73543	0.0113876	0.0407357
Vradi02g00003683	-4.61187	0.213537	35.9665	5.50504e-06	5.93978e-05
Vradi02g00000953	-4.60336	2.43936	266.034	1.50595e-13	1.7098e-11
Vradi06g00000465	4.60097	-0.31191	33.9944	8.07913e-06	8.30131e-05
Vradi03g00000324	-4.59085	1.98015	150.294	3.82634e-11	1.87563e-09
Vradi01g00000290	-4.58594	2.18962	257.751	2.0613e-13	2.24145e-11
Vradi02g00003332	-4.57772	0.57683	55.8544	2.14039e-07	3.45889e-06
Vradi05g00000083	-4.57607	1.51838	61.8095	9.5553e-08	1.71562e-06
Vradi05g00000443	-4.57372	0.305037	41.7343	1.92983e-06	2.36308e-05
Vradi02g00003129	4.57152	0.491543	48.8991	5.97429e-07	8.45158e-06
Vradi06g00001924	4.56921	-1.76992	7.6982	0.0112348	0.04032
VradiU00001215	4.56712	-1.29613	17.7846	0.000373512	0.00228631
Vradi02g00002251	-4.55783	0.632569	24.8044	5.96315e-05	0.000470621
Vradi03g00002006	-4.55708	-0.562993	21.1275	0.000149701	0.00104099
Vradi01g00000470	-4.55632	-1.69784	10.7948	0.00346503	0.0151869
Vradi03g00000430	4.5495	1.4044	84.6159	6.93196e-09	1.72361e-07
Vradi05g00000481	-4.54856	-1.76825	8.54234	0.00803178	0.0304977
Vradi06g00001368	4.54472	0.868025	95.8338	2.3382e-09	6.75474e-08
VradiU00001330	-4.53636	5.30151	882.285	7.00414e-19	5.15004e-16
Vradi08g00001945	-4.53622	0.120128	50.9027	4.39943e-07	6.46582e-06
Vradi01g00000637	4.52367	0.116471	19.501	0.000231225	0.00151542
Vradi09g00002616	-4.52235	-1.98526	8.08438	0.00962104	0.0354386
Vradi11g00000109	4.52079	-0.324599	33.4949	8.92367e-06	9.04137e-05
Vradi06g00001307	-4.51516	2.03543	206.162	1.85012e-12	1.39015e-10
Vradi09g00000250	-4.51295	1.10355	9.61631	0.00532957	0.0216762
Vradi10g00000257	-4.5028	-1.50507	9.58796	0.00538636	0.0218698
Vradi09g00001059	-4.50109	7.86099	1753.78	5.08381e-22	1.30832e-18
Vradi02g00003538	-4.49878	-1.63051	10.5637	0.00376467	0.0162647
Vradi02g00004411	-4.49832	1.55035	168.108	1.32293e-11	7.45527e-10
VradiU00000897	4.49379	-0.355614	18.4396	0.00031022	0.00195276
Vradi11g00001357	-4.49085	4.09542	617.668	2.86441e-17	1.21176e-14
Vradi03g00001813	-4.47791	2.38516	227.028	7.20933e-13	6.3611e-11
Vradi05g00000453	4.46753	0.771713	37.6042	4.04436e-06	4.5434e-05
Vradi10g00001142	-4.4626	-1.72486	9.84943	0.00488686	0.02023
Vradi02g00000959	4.45162	1.76751	125.476	2.05563e-10	8.09721e-09
Vradi10g00001235	-4.45048	2.97373	307.764	3.51552e-14	4.84671e-12
Vradi02g00003089	-4.44337	-1.51848	7.2486	0.0135038	0.0468513
Vradi06g00001527	4.4414	-0.388205	33.3404	9.20425e-06	9.26787e-05
Vradi04g00001772	4.44113	-0.206134	34.876	6.79427e-06	7.11497e-05
Vradi01g00002690	-4.43538	2.3814	239.931	4.18534e-13	4.07744e-11
Vradi02g00000625	-4.42257	3.36174	451.423	7.2318e-16	1.77248e-13
Vradi11g00001244	-4.42088	-1.21136	13.712	0.00128686	0.00656115
Vradi09g00000505	4.41282	0.181245	24.8432	5.90803e-05	0.000467106
Vradi09g00000609	-4.40011	-0.723191	16.9814	0.000471201	0.00279141
Vradi11g00000529	-4.39493	-1.07106	11.7678	0.00246243	0.0113415
Vradi09g00000918	-4.3904	0.150049	23.3	8.60577e-05	0.000647256
Vradi09g00000948	-4.38764	-0.943401	21.7509	0.000127326	0.000905382
Vradi01g00002358	-4.38697	0.304007	38.9091	3.18329e-06	3.66791e-05
Vradi04g00000317	4.38315	3.7783	291.186	6.12067e-14	7.87577e-12
Vradi10g00001190	-4.372	1.51659	116.666	4.0038e-10	1.43607e-08
Vradi09g00003374	-4.37185	4.4523	544.003	1.06399e-16	3.42272e-14
Vradi09g00003395	4.37184	-1.42573	9.48789	0.00559225	0.022584
Vradi09g00000706	-4.36526	-1.65627	9.20767	0.0062166	0.0246509
Vradi03g00001371	-4.36238	-0.596951	24.6822	6.14048e-05	0.000482643
Vradi10g00000606	-4.36199	-1.20349	7.20398	0.0137554	0.0475907
Vradi06g00002033	4.35845	2.07426	113.172	5.27842e-10	1.84175e-08
Vradi01g00000748	4.35641	3.40549	331.318	1.67484e-14	2.62551e-12
Vradi02g00003746	-4.3563	1.041	102.193	1.32199e-09	4.13634e-08
Vradi03g00000870	-4.34918	3.6738	345.734	1.08984e-14	1.83914e-12
Vradi02g00000966	-4.34576	-0.528156	22.4267	0.000107127	0.000781552
Vradi08g00000590	-4.34539	0.607719	81.4447	9.62677e-09	2.31177e-07
Vradi02g00000962	4.34529	-0.168741	50.1432	4.93538e-07	7.13912e-06
Vradi04g00002710	4.34442	-1.65935	9.13416	0.00639287	0.0252493
Vradi11g00000994	-4.34245	0.227708	19.523	0.000229838	0.00150729
Vradi06g00000656	4.33806	2.35754	80.2945	1.08721e-08	2.55519e-07
Vradi02g00001369	-4.33781	2.56319	179.165	7.18935e-12	4.40519e-10
VradiU00000471	-4.33006	1.25493	63.5643	7.61902e-08	1.40388e-06
Vradi01g00000224	-4.32852	3.54206	465.446	5.28678e-16	1.38361e-13
Vradi01g00003442	-4.32696	-0.582819	20.6629	0.000169181	0.00115692
Vradi02g00002965	4.32163	3.13811	331.903	1.64535e-14	2.60572e-12
Vradi04g00002102	-4.32103	2.45195	248.422	2.96905e-13	3.09764e-11
Vradi02g00000812	4.31957	-0.883072	25.123	5.52632e-05	0.000440537
Vradi04g00001809	-4.31936	2.57639	255.814	2.22124e-13	2.37358e-11
Vradi03g00001503	4.30366	-0.923221	22.2214	0.000112866	0.000815326
Vradi06g00001115	-4.29533	2.43641	253.527	2.42784e-13	2.57651e-11
Vradi09g00001044	-4.29377	0.218434	53.4291	3.02762e-07	4.67729e-06
Vradi09g00001701	-4.28614	3.33532	318.524	2.48946e-14	3.71398e-12
Vradi09g00000054	-4.2841	3.39924	441.193	9.1428e-16	2.18874e-13
Vradi02g00003959	4.28042	0.0928333	12.4479	0.00195284	0.00930243
Vradi01g00003639	-4.27853	2.1977	179.478	7.07002e-12	4.35801e-10
Vradi02g00003738	4.27543	-1.40297	11.7747	0.00245662	0.0113232
Vradi04g00002104	-4.27435	3.86597	275.764	1.05349e-13	1.2673e-11
Vradi03g00001393	-4.26949	-1.51675	10.6737	0.00361856	0.0157392
Vradi10g00000817	4.26178	-0.612491	12.7244	0.00177986	0.00859376
Vradi01g00002197	-4.2524	-1.85726	7.70764	0.0111919	0.0402082
Vradi05g00000362	-4.25158	2.2329	169.99	1.18952e-11	6.77763e-10
Vradi07g00000796	-4.24778	-0.643066	18.7043	0.000288068	0.00183425
Vradi01g00000281	-4.24287	0.359699	37.7345	3.94789e-06	4.44472e-05
Vradi08g00000784	-4.2402	0.447295	37.0306	4.50095e-06	4.98381e-05
Vradi07g00000113	-4.23788	-1.75343	8.85026	0.00712757	0.0276599
Vradi09g00000087	-4.23547	-1.30248	15.8181	0.000666109	0.00376341
Vradi10g00001310	4.23077	-0.239369	31.6668	1.29459e-05	0.000124781
Vradi06g00001268	-4.23011	0.896214	48.4248	6.43152e-07	8.99232e-06
Vradi04g00003605	-4.22772	-1.73987	7.16931	0.0139546	0.0481772
Vradi03g00000223	-4.22281	-1.6174	10.872	0.00337095	0.0148441
Vradi01g00002276	-4.21888	8.66752	1070.38	9.24816e-20	1.13383e-16
Vradi01g00000309	-4.21279	-0.788129	8.41534	0.00844118	0.031767
Vradi04g00002284	-4.21046	-0.338579	33.4586	8.98875e-06	9.08643e-05
Vradi05g00000688	-4.20539	4.02892	393.872	2.90764e-15	5.90748e-13
Vradi01g00002423	-4.19902	4.68882	628.751	2.38254e-17	1.058e-14
Vradi03g00001935	-4.19279	7.59201	686.753	9.5382e-18	4.93341e-15
Vradi03g00000417	-4.19199	-1.00115	19.2867	0.000245193	0.00159337
Vradi04g00000194	4.19028	0.897935	53.1969	3.13172e-07	4.80445e-06
VradiU00000990	-4.17704	3.27566	321.472	2.26921e-14	3.4301e-12
Vradi02g00003682	-4.17422	1.45321	107.196	8.61504e-10	2.82431e-08
Vradi04g00001813	-4.17275	0.300991	35.8541	5.62466e-06	6.05862e-05
VradiU00001088	-4.16975	0.965607	73.9375	2.18632e-08	4.69854e-07
Vradi11g00001651	-4.15967	3.2588	158.123	2.36811e-11	1.23326e-09
Vradi02g00000824	-4.15533	-1.13545	11.8988	0.00235387	0.0109279
Vradi08g00002329	-4.15134	1.43425	120.919	2.8869e-10	1.08591e-08
Vradi03g00000325	-4.14913	2.30391	98.6486	1.80978e-09	5.43144e-08
Vradi01g00000475	-4.14445	-0.301835	25.262	5.34696e-05	0.000427563
Vradi05g00000815	4.14397	-0.714412	17.5394	0.00040074	0.00243071
Vradi09g00001662	-4.14156	0.525131	65.8626	5.70396e-08	1.0932e-06
Vradi01g00000476	-4.13858	0.275168	38.7597	3.27085e-06	3.75643e-05
Vradi02g00000163	-4.12085	2.13523	147.473	4.57326e-11	2.19304e-09
Vradi09g00000404	-4.11837	2.78748	204.578	1.99436e-12	1.49128e-10
VradiU00000882	-4.11553	1.41334	110.912	6.33617e-10	2.15737e-08
Vradi05g00001011	4.10923	0.405691	27.9516	2.87896e-05	0.000250429
Vradi09g00000638	4.10189	3.77755	281.543	8.56728e-14	1.05408e-11
Vradi09g00000862	-4.09562	1.55209	103.578	1.17219e-09	3.71658e-08
Vradi02g00001126	-4.09379	1.50704	8.4811	0.00822638	0.0311103
Vradi03g00000156	-4.09361	7.25799	793.993	2.10635e-18	1.35517e-15
Vradi02g00002371	-4.08905	-0.895754	18.6029	0.000296341	0.0018793
Vradi01g00000786	4.0846	-1.81346	8.29353	0.00885565	0.0331142
Vradi02g00000871	-4.08184	-1.49288	10.257	0.00420717	0.017844
Vradi01g00000960	4.0798	-1.55605	7.54263	0.011968	0.0423704
Vradi11g00000672	4.0794	4.90301	423.325	1.39467e-15	3.23837e-13
VradiU00000983	-4.07692	2.28095	225.173	7.81376e-13	6.77822e-11
Vradi04g00000332	4.07606	1.07148	25.216	5.40563e-05	0.000432031
Vradi06g00001742	4.06887	0.670161	61.8688	9.48173e-08	1.7034e-06
Vradi01g00002671	-4.06565	1.67762	104.807	1.05473e-09	3.37461e-08
Vradi04g00000350	-4.06286	0.576363	44.6584	1.17721e-06	1.52366e-05
Vradi02g00002967	-4.06106	1.01703	109.248	7.26281e-10	2.44858e-08
Vradi05g00000823	-4.05597	2.45544	235.806	4.9651e-13	4.70345e-11
Vradi09g00001470	4.05258	-1.4035	12.0055	0.00226934	0.0105864
Vradi08g00002087	-4.04533	1.73532	161.747	1.90997e-11	1.02175e-09
Vradi06g00000341	4.03897	-1.05775	14.4255	0.00102457	0.00541699
Vradi01g00002529	-4.03818	4.89897	610.92	3.20943e-17	1.32151e-14
Vradi04g00000414	4.03753	1.44916	88.5918	4.65616e-09	1.21446e-07
Vradi08g00001755	-4.03188	3.79501	293.91	5.5766e-14	7.29732e-12
Vradi09g00001626	4.03063	-1.60614	8.72868	0.00747038	0.0287656
Vradi04g00000506	4.01792	-1.35927	13.0782	0.00158272	0.00779051
Vradi04g00000333	-4.01324	-1.5175	7.93663	0.0102059	0.0371716
Vradi09g00002216	-4.00111	1.4489	107.442	8.43961e-10	2.77859e-08
Vradi01g00001230	-4.00107	3.15991	275.733	1.05465e-13	1.2673e-11
Vradi02g00000840	-3.99448	1.82991	141.625	6.6834e-11	3.0175e-09
Vradi01g00002574	-3.98934	0.0485907	30.1524	1.78014e-05	0.00016425
Vradi09g00002367	-3.98612	0.0643042	44.4931	1.20983e-06	1.56065e-05
Vradi04g00000530	-3.98303	3.38173	330.53	1.7155e-14	2.67567e-12
Vradi04g00001409	-3.98229	6.38478	1197.95	2.83279e-20	3.97646e-17
Vradi03g00002165	3.97742	-0.196119	22.4502	0.000106494	0.000777478
Vradi03g00000370	-3.97602	1.41113	56.5763	1.93461e-07	3.16611e-06
Vradi06g00002086	-3.97488	4.54855	620.965	2.7108e-17	1.16271e-14
Vradi01g00003421	-3.97238	4.07143	123.514	2.37616e-10	9.17255e-09
Vradi09g00000055	-3.96922	4.69758	635.906	2.11892e-17	9.62303e-15
Vradi01g00000168	-3.96835	1.25297	23.4087	8.37689e-05	0.000632197
Vradi09g00002404	3.96491	-0.328492	27.594	3.11949e-05	0.00026857
Vradi07g00000505	3.96449	-1.27517	8.75589	0.0073921	0.0284962
Vradi09g00000981	-3.9635	2.9275	173.485	9.79177e-12	5.7522e-10
Vradi09g00002602	-3.96282	-0.917655	15.5032	0.000733056	0.00408117
Vradi11g00001671	3.95794	-0.807343	17.6887	0.000383906	0.00234027
Vradi02g00001204	-3.95707	1.499	97.638	1.98272e-09	5.83701e-08
Vradi02g00000952	-3.95542	3.94226	350.936	9.37187e-15	1.59023e-12
Vradi01g00000188	-3.95084	-0.265042	17.539	0.000400789	0.00243071
Vradi09g00003186	-3.94802	1.42648	111.107	6.23629e-10	2.12571e-08
Vradi05g00000923	3.93484	0.891087	51.1948	4.21055e-07	6.22154e-06
Vradi06g00001687	3.92226	1.51763	90.9765	3.69296e-09	9.96906e-08
VradiU00002059	3.91119	-1.84416	7.66704	0.0113776	0.0407047
Vradi06g00002095	3.91077	-0.884876	9.99882	0.00462462	0.0193389
Vradi06g00001995	-3.90856	2.70757	225.689	7.64032e-13	6.70308e-11
Vradi08g00001878	-3.90573	4.35064	562.511	7.53429e-17	2.58526e-14
Vradi06g00000812	-3.90549	2.25785	174.314	9.35479e-12	5.55566e-10
Vradi04g00001619	-3.89815	2.0145	165.324	1.55117e-11	8.52371e-10
Vradi03g00001258	3.89473	-1.00488	9.76186	0.00504821	0.0207639
Vradi01g00000291	-3.88655	1.2915	101.855	1.36157e-09	4.24728e-08
Vradi01g00003315	3.88208	2.07175	34.7963	6.9006e-06	7.20434e-05
Vradi04g00000542	-3.87347	2.42282	224.064	8.2012e-13	7.0505e-11
Vradi08g00002143	-3.87318	0.948654	59.2762	1.33663e-07	2.2996e-06
Vradi07g00000099	-3.86948	0.53849	55.9645	2.10751e-07	3.41469e-06
Vradi04g00002097	3.86853	2.81779	159.502	2.18094e-11	1.14544e-09
Vradi06g00000944	3.86726	-0.264663	24.1785	6.93542e-05	0.00053559
VradiU00001995	3.86334	-0.399498	22.5788	0.000103084	0.00075634
Vradi04g00000541	-3.86198	0.532264	56.7195	1.89642e-07	3.11352e-06
Vradi01g00002394	3.8603	-1.45906	8.89792	0.00699796	0.0272626
Vradi01g00003644	3.85889	0.541658	44.6311	1.18253e-06	1.52926e-05
Vradi03g00002265	3.84683	-0.707724	24.0922	7.08265e-05	0.000545241
Vradi01g00000471	-3.84328	0.805727	69.1099	3.83857e-08	7.64792e-07
Vradi06g00001275	-3.8429	-0.0808738	23.7518	7.69753e-05	0.000587822
Vradi02g00004053	-3.8362	2.81947	75.3037	1.8742e-08	4.10489e-07
Vradi11g00001327	3.83564	-1.50643	8.01887	0.00987562	0.0361821
Vradi03g00000191	3.83129	-1.2151	7.82408	0.0106779	0.0386494
Vradi04g00002690	-3.82974	1.33832	97.9958	1.91951e-09	5.69983e-08
Vradi09g00002958	3.828	-0.00570269	12.7756	0.00174975	0.00847353
Vradi01g00000897	-3.82458	0.371973	9.61964	0.00532294	0.0216664
Vradi04g00000992	-3.82159	1.82366	138.675	8.13552e-11	3.60979e-09
Vradi01g00000938	3.81912	-1.03826	9.73007	0.00510823	0.0209633
Vradi06g00000084	-3.81702	3.17008	219.671	9.95717e-13	8.35591e-11
Vradi01g00003311	-3.8059	7.41842	1050.46	1.12637e-19	1.28831e-16
Vradi10g00001350	-3.80069	5.06968	775.257	2.70181e-18	1.66874e-15
Vradi02g00003183	-3.79348	-0.570932	16.0208	0.000626579	0.00356946
Vradi04g00002676	3.79214	2.63901	104.974	1.0398e-09	3.33104e-08
Vradi01g00000387	-3.79183	1.18424	31.2534	1.41086e-05	0.00013398
VradiU00000233	3.78961	0.118698	42.5338	1.68198e-06	2.09955e-05
Vradi03g00000303	-3.78661	5.33992	637.119	2.07749e-17	9.62303e-15
Vradi06g00000603	-3.78347	0.173254	31.3792	1.37432e-05	0.000131195
Vradi06g00002092	-3.78088	4.48535	532.383	1.32915e-16	4.06405e-14
Vradi04g00002247	-3.76787	0.0230758	8.60963	0.00782384	0.0298512
Vradi11g00001697	3.76624	0.370467	42.3546	1.73434e-06	2.15707e-05
VradiU00000597	-3.76618	0.788076	41.6616	1.95426e-06	2.39205e-05
Vradi07g00001367	3.75989	1.67491	61.3928	1.00903e-07	1.79809e-06
Vradi03g00000963	-3.7593	-0.951481	12.4692	0.00193889	0.00924168
Vradi11g00001663	-3.75774	1.58552	37.9501	3.79366e-06	4.28828e-05
Vradi11g00000547	-3.74765	4.46293	455.557	6.58742e-16	1.66748e-13
Vradi03g00002161	-3.74446	-1.46907	8.17477	0.00928159	0.0344016
VradiU00000571	-3.74407	4.59656	517.163	1.79173e-16	5.32039e-14
Vradi01g00001233	-3.74063	5.43715	824.129	1.42799e-18	9.72465e-16
Vradi02g00000960	3.73827	-0.173746	20.2098	0.000190887	0.00128291
Vradi02g00001606	3.73492	1.24369	28.8145	2.37816e-05	0.000211405
Vradi03g00001100	-3.73345	0.414507	33.6151	8.71201e-06	8.8618e-05
Vradi01g00003400	-3.73127	1.73971	119.314	3.26243e-10	1.20515e-08
Vradi02g00003895	3.72859	-0.551083	22.9744	9.33291e-05	0.000694504
VradiU00000007	-3.72623	0.114284	32.308	1.13451e-05	0.000111367
Vradi09g00002219	-3.72594	3.81477	311.43	3.12163e-14	4.38192e-12
Vradi11g00001557	-3.7238	2.21473	97.8438	1.94609e-09	5.75111e-08
Vradi01g00000798	3.71839	0.459565	36.6929	4.79598e-06	5.26517e-05
VradiU00000751	3.71707	-0.60727	13.8818	0.00121834	0.00627919
Vradi09g00001927	-3.7168	3.58592	228.685	6.71267e-13	6.0792e-11
Vradi03g00001842	-3.71287	2.31344	92.818	3.09826e-09	8.55817e-08
Vradi01g00000572	-3.71278	4.13616	388.553	3.33866e-15	6.60926e-13
Vradi03g00000523	-3.70385	-1.10686	14.1896	0.00110414	0.00576761
Vradi02g00002395	-3.70013	2.35867	43.2251	1.49564e-06	1.8944e-05
Vradi04g00003020	-3.69483	-0.70805	11.2226	0.00297746	0.0133532
Vradi08g00000654	3.69332	0.356614	41.0693	2.16652e-06	2.61968e-05
Vradi04g00003375	-3.68601	0.699893	41.1404	2.13977e-06	2.59037e-05
Vradi04g00003603	-3.68459	-0.204584	24.2426	6.82837e-05	0.000528771
Vradi06g00001811	3.6841	4.30181	95.204	2.47824e-09	7.09295e-08
Vradi04g00002442	-3.68141	1.60933	64.9585	6.38592e-08	1.20544e-06
Vradi08g00000948	-3.68056	0.521852	35.823	5.65816e-06	6.08833e-05
Vradi10g00000584	-3.67895	0.0707038	31.1099	1.45383e-05	0.000137384
Vradi10g00001282	-3.66778	4.44008	396.219	2.73708e-15	5.6351e-13
Vradi06g00000602	-3.6671	1.48058	30.2921	1.7279e-05	0.000159811
Vradi02g00003735	-3.66622	3.15879	224.78	7.94865e-13	6.87591e-11
Vradi04g00001353	3.66547	1.74449	119.763	3.15216e-10	1.17283e-08
Vradi09g00001104	-3.664	0.17149	39.4357	2.89454e-06	3.36809e-05
VradiU00000083	-3.66313	1.92664	127.329	1.79582e-10	7.19306e-09
Vradi01g00000944	-3.66139	1.35006	67.1512	4.86581e-08	9.48649e-07
Vradi03g00001936	-3.65317	4.76484	195.489	3.1002e-12	2.1542e-10
Vradi05g00000462	3.65241	2.30092	47.5214	7.41204e-07	1.01733e-05
Vradi07g00001089	3.65154	2.79887	131.432	1.33951e-10	5.57505e-09
Vradi09g00001414	-3.65149	-1.25219	8.51022	0.00813323	0.0308336
Vradi05g00000069	-3.65065	0.583097	41.4353	2.03256e-06	2.46967e-05
Vradi06g00000397	3.65009	-1.75606	7.15376	0.0140449	0.0484295
Vradi02g00002878	-3.64297	2.68015	210.89	1.48336e-12	1.1686e-10
Vradi06g00000541	-3.64072	2.82418	183.473	5.72096e-12	3.62782e-10
Vradi01g00000795	-3.63854	3.19736	163.666	1.70735e-11	9.25024e-10
Vradi09g00002697	3.6329	-0.467388	16.1929	0.000595038	0.00341688
Vradi04g00001800	-3.63208	0.745466	56.7393	1.89119e-07	3.10874e-06
Vradi06g00000380	3.63195	0.358911	35.7927	5.69114e-06	6.11318e-05
Vradi07g00000932	3.62994	2.4857	147.497	4.56635e-11	2.19304e-09
Vradi09g00000655	3.62178	1.60309	77.9005	1.40687e-08	3.21829e-07
Vradi03g00000262	-3.62128	1.7117	46.5132	8.70362e-07	1.16762e-05
Vradi08g00000388	-3.61919	6.07992	672.29	1.18977e-17	6.02336e-15
Vradi07g00000085	-3.61828	-1.38929	9.51164	0.00554261	0.022404
Vradi07g00001400	-3.61793	-1.40053	9.5726	0.0054174	0.0219669
Vradi08g00001226	3.61571	2.02035	160.881	2.00989e-11	1.06649e-09
Vradi01g00000492	3.60908	5.86673	441.976	8.97848e-16	2.1662e-13
Vradi01g00003286	3.60707	1.96025	82.6274	8.507e-09	2.07514e-07
Vradi01g00003309	3.60672	1.07074	57.5451	1.69172e-07	2.82704e-06
VradiU00000130	3.60363	-0.756498	15.6106	0.000709439	0.00396756
Vradi01g00002545	3.60342	0.100419	29.9836	1.84557e-05	0.000169527
Vradi04g00000281	3.59951	-0.929617	8.05791	0.00972303	0.0357588
Vradi01g00002787	-3.59615	2.58658	164.192	1.65602e-11	9.05156e-10
Vradi11g00000648	3.57966	-0.0672496	28.5487	2.52142e-05	0.000222858
Vradi02g00002966	-3.57582	1.93789	114.463	4.76212e-10	1.68845e-08
Vradi01g00003208	-3.57493	0.558101	44.1018	1.29109e-06	1.65647e-05
Vradi06g00000942	-3.57415	0.997152	10.6652	0.0036296	0.0157774
Vradi09g00000192	-3.56773	-1.08921	10.8913	0.00334784	0.0147508
Vradi02g00002712	3.56763	0.0420548	32.013	1.2053e-05	0.000117309
Vradi09g00001045	-3.56757	1.94875	151.454	3.55887e-11	1.77266e-09
Vradi11g00000535	-3.56755	1.3083	73.5835	2.27619e-08	4.84782e-07
Vradi09g00000637	3.55803	-0.963677	12.739	0.00177124	0.00855749
Vradi01g00000992	-3.55731	1.93135	11.9992	0.00227424	0.010606
Vradi08g00000357	-3.55329	2.81331	197.428	2.81748e-12	2.00483e-10
Vradi09g00000595	3.55276	-1.32657	8.36026	0.00862586	0.0323989
Vradi06g00000934	-3.55125	5.90626	794.034	2.1052e-18	1.35517e-15
Vradi09g00003132	-3.55022	2.47475	108.383	7.80248e-10	2.59651e-08
Vradi09g00002025	-3.54897	-0.596451	17.4446	0.000411845	0.0024875
Vradi04g00000167	-3.54737	3.40592	318.533	2.48876e-14	3.71398e-12
Vradi08g00001385	3.54272	3.00371	188.739	4.35484e-12	2.89789e-10
Vradi03g00001279	-3.53538	4.00118	459.046	6.09236e-16	1.55491e-13
Vradi04g00001805	-3.53491	1.71156	89.6442	4.20085e-09	1.11453e-07
Vradi10g00000949	3.53392	0.14978	35.1266	6.47114e-06	6.83453e-05
Vradi03g00001083	-3.53274	5.38586	274.159	1.11655e-13	1.3262e-11
VradiU00000777	3.53002	0.66754	38.3255	3.54069e-06	4.03036e-05
Vradi08g00002145	-3.52865	3.165	262.591	1.71395e-13	1.90397e-11
Vradi06g00000162	3.51696	2.99254	166.267	1.46941e-11	8.14691e-10
Vradi02g00001843	3.51625	-0.79316	12.191	0.00213022	0.0100206
Vradi01g00000006	-3.51369	3.55965	317.453	2.57523e-14	3.82348e-12
Vradi06g00002135	-3.50653	2.06318	104.645	1.0694e-09	3.41169e-08
VradiU00001768	-3.50264	0.215771	34.8065	6.88692e-06	7.19492e-05
Vradi09g00000636	-3.50166	2.02302	112.182	5.71607e-10	1.97013e-08
Vradi09g00000863	-3.49626	1.49862	99.0176	1.75079e-09	5.28523e-08
Vradi08g00000951	-3.48939	6.69791	936.707	3.74451e-19	3.18298e-16
Vradi06g00000971	3.48895	1.06308	56.124	2.06087e-07	3.35143e-06
Vradi02g00001682	3.47569	2.92867	164.487	1.62799e-11	8.9141e-10
Vradi08g00002328	-3.47387	0.381863	28.3698	2.62317e-05	0.000230794
Vradi09g00001599	-3.4731	6.21547	726.289	5.3301e-18	2.93936e-15
Vradi01g00000126	3.4714	3.76469	211.159	1.46502e-12	1.1571e-10
Vradi03g00000710	3.46829	-0.226309	23.9039	7.41577e-05	0.000568696
Vradi11g00000533	-3.46812	-0.539368	14.4354	0.00102136	0.00540464
Vradi01g00002221	-3.46762	-1.33478	12.3706	0.00200446	0.00951309
Vradi02g00004273	-3.46736	3.40532	270.019	1.29906e-13	1.49692e-11
Vradi04g00001022	3.45335	-0.496136	10.6638	0.00363147	0.0157798
Vradi04g00000129	-3.45001	-0.682628	14.182	0.0011068	0.00577953
Vradi02g00000220	3.44854	0.246199	26.2853	4.20659e-05	0.000346606
Vradi05g00000081	3.44694	2.42854	132.96	1.20343e-10	5.04949e-09
Vradi01g00002154	-3.44377	-0.602769	20.6837	0.000168254	0.00115211
Vradi04g00001202	-3.44353	3.13294	231.062	6.06396e-13	5.61112e-11
Vradi03g00000372	3.4409	-0.519477	14.2916	0.00106894	0.00561454
Vradi06g00000554	-3.44065	2.2668	131.997	1.28737e-10	5.37979e-09
Vradi01g00002008	-3.43878	-0.560476	14.7174	0.000934727	0.00501237
Vradi08g00002180	-3.43861	6.64424	772.411	2.80737e-18	1.69995e-15
Vradi08g00002016	-3.4373	1.24707	68.0871	4.3417e-08	8.54559e-07
Vradi08g00001924	-3.43578	0.0589443	21.3419	0.000141553	0.000990807
Vradi06g00000909	3.43149	0.553292	30.3652	1.70125e-05	0.000157961
Vradi01g00002741	-3.43147	1.23658	86.5458	5.70375e-09	1.45333e-07
VradiU00000895	3.43096	2.18905	86.7792	5.57215e-09	1.42332e-07
Vradi10g00001043	-3.42961	4.24394	369.729	5.52685e-15	1.03443e-12
Vradi08g00000289	3.42667	0.181678	24.3098	6.71789e-05	0.000520869
Vradi11g00001258	3.4245	1.9718	61.9101	9.43076e-08	1.69526e-06
Vradi06g00001743	3.42295	-0.708772	14.7395	0.000928271	0.00498554
Vradi07g00000330	3.42035	0.466756	25.4678	5.09281e-05	0.00040904
Vradi04g00003402	3.41916	1.34733	63.9895	7.21741e-08	1.3427e-06
Vradi01g00000109	3.41807	2.88505	131.158	1.36569e-10	5.64763e-09
Vradi04g00002005	-3.41692	7.91627	948.431	3.28725e-19	2.98579e-16
Vradi03g00001058	-3.41642	6.04647	690.708	8.98572e-18	4.78443e-15
Vradi04g00000644	-3.4137	0.656129	47.2793	7.70179e-07	1.05056e-05
Vradi09g00002674	-3.41282	1.53686	95.9827	2.30635e-09	6.6815e-08
Vradi01g00000908	-3.41252	0.19996	26.1408	4.35008e-05	0.000356811
Vradi04g00003613	-3.41239	0.504076	10.1115	0.00443704	0.0186643
Vradi04g00000346	-3.40666	2.65774	141.084	6.92679e-11	3.11373e-09
Vradi07g00000614	3.40612	1.02845	61.7762	9.59683e-08	1.72108e-06
Vradi03g00000804	-3.40291	4.81471	352.55	8.94705e-15	1.53502e-12
Vradi02g00000614	3.40024	1.4467	79.6837	1.16043e-08	2.70873e-07
Vradi09g00001987	3.39894	-0.307756	25.9245	4.57496e-05	0.000372483
Vradi04g00003693	-3.38878	1.49941	74.0642	2.15511e-08	4.63791e-07
Vradi02g00001039	3.38693	0.39201	35.9739	5.49726e-06	5.93797e-05
Vradi01g00001068	3.38594	0.774231	40.1574	2.54431e-06	3.00587e-05
Vradi11g00000263	-3.38594	2.84657	134.896	1.05225e-10	4.50076e-09
Vradi01g00000787	-3.38281	3.94154	274.811	1.09043e-13	1.30522e-11
Vradi01g00000469	-3.38195	0.0664662	28.5813	2.50334e-05	0.00022159
Vradi04g00000899	-3.38077	2.71831	201.23	2.34132e-12	1.70933e-10
Vradi01g00001366	-3.38063	3.85363	108.847	7.50752e-10	2.51461e-08
Vradi01g00001292	3.37899	-0.438145	20.4921	0.000177026	0.00120417
Vradi10g00000873	-3.37885	1.18865	53.7572	2.88693e-07	4.48011e-06
Vradi07g00001051	-3.37865	1.42293	70.0075	3.44931e-08	6.98502e-07
Vradi01g00003632	-3.37826	-0.115509	23.5209	8.14768e-05	0.000617312
Vradi04g00000805	-3.3761	-1.25211	9.21486	0.00619965	0.0245963
Vradi04g00000089	-3.37436	0.822354	26.4636	4.0366e-05	0.000334205
Vradi09g00000596	3.37256	3.4141	329.274	1.78259e-14	2.7525e-12
Vradi02g00000973	3.36857	-0.828681	11.7392	0.00248686	0.0114404
Vradi06g00001585	3.36528	-1.34679	7.88694	0.0104114	0.0378441
Vradi02g00000134	3.35767	1.24646	44.1021	1.29102e-06	1.65647e-05
Vradi03g00000362	-3.35647	1.0739	51.5232	4.0087e-07	5.96898e-06
Vradi01g00001022	-3.35001	-0.127251	14.0615	0.00115018	0.00597778
Vradi11g00000030	3.34438	1.7878	61.2986	1.02158e-07	1.81633e-06
Vradi10g00001149	-3.33708	4.10916	324.076	2.09234e-14	3.18303e-12
Vradi03g00001443	-3.33487	2.84127	193.276	3.46143e-12	2.3702e-10
Vradi06g00001414	3.33044	0.453019	28.2746	2.67913e-05	0.000235227
Vradi02g00002710	3.32662	4.76918	427.133	1.27284e-15	3.02367e-13
Vradi09g00000546	3.32633	-1.27429	7.48043	0.012276	0.0432721
Vradi02g00001017	3.32541	2.60747	137.454	8.83462e-11	3.87543e-09
Vradi01g00001667	3.324	-0.196424	17.9959	0.00035167	0.0021751
VradiU00002079	-3.32225	0.456536	36.2115	5.2538e-06	5.70693e-05
Vradi09g00000794	-3.31834	-0.789202	11.7945	0.00243987	0.0112594
Vradi06g00001728	3.31634	1.45545	75.2939	1.87624e-08	4.10645e-07
Vradi04g00003287	-3.31133	1.11665	70.0528	3.43081e-08	6.95212e-07
Vradi01g00000228	-3.31078	1.99983	113.949	4.96081e-10	1.74734e-08
Vradi01g00000925	-3.30991	5.77144	554.135	8.79586e-17	2.92177e-14
Vradi06g00000938	3.30607	0.922038	64.9518	6.39137e-08	1.20573e-06
Vradi01g00001652	3.29536	-1.28446	10.5153	0.00383092	0.0165002
Vradi05g00000478	-3.29335	0.72139	52.952	3.24576e-07	4.9548e-06
Vradi04g00003140	-3.28814	0.237614	25.6226	4.91039e-05	0.000396037
Vradi09g00001795	-3.28549	3.06369	231.534	5.94361e-13	5.52863e-11
Vradi01g00001806	-3.28414	0.137447	36.508	4.96647e-06	5.43496e-05
Vradi09g00002686	3.28218	0.510774	36.3822	5.08621e-06	5.54634e-05
Vradi01g00002723	3.27529	-0.0768148	25.0426	5.63315e-05	0.000448011
Vradi04g00002502	-3.27483	2.78894	203.932	2.05666e-12	1.52677e-10
Vradi01g00000832	3.27216	0.468966	17.4262	0.000414042	0.00249649
Vradi10g00000774	3.27153	1.77055	77.4464	1.47841e-08	3.34477e-07
Vradi09g00001600	3.26957	1.1801	27.8367	2.95399e-05	0.000256106
Vradi10g00001288	3.26892	-0.996319	8.23357	0.00906795	0.0337312
Vradi10g00001040	-3.26886	2.82042	145.818	5.08483e-11	2.38647e-09
Vradi01g00003391	-3.26714	3.15126	132.307	1.25964e-10	5.27104e-09
Vradi08g00002223	-3.26549	2.73354	165.226	1.55997e-11	8.55683e-10
Vradi02g00000600	-3.25614	4.23376	238.221	4.49097e-13	4.36132e-11
VradiU00001996	3.25466	1.56926	68.5578	4.1017e-08	8.1198e-07
Vradi01g00002632	-3.25385	-0.114818	18.5972	0.00029682	0.00188067
Vradi07g00001070	-3.25373	2.32616	116.048	4.20225e-10	1.5055e-08
Vradi01g00000192	3.25232	0.157512	12.805	0.00173268	0.0084067
Vradi08g00002177	-3.24782	0.285468	23.2716	8.66654e-05	0.000651351
VradiU00000495	3.24554	-0.822604	8.77302	0.00734328	0.0283469
Vradi09g00000285	-3.24257	4.48298	391.541	3.08852e-15	6.19348e-13
Vradi01g00001555	3.24194	-0.197063	23.0026	9.26738e-05	0.000690625
Vradi09g00003302	-3.24055	5.13864	406.169	2.1264e-15	4.56025e-13
Vradi05g00000472	-3.23811	-0.888097	7.5382	0.0119897	0.0424277
Vradi02g00000022	3.2364	-0.421635	20.172	0.000192832	0.00129458
Vradi09g00000605	-3.23572	-0.590296	9.70533	0.0051555	0.0211137
Vradi07g00000094	3.23446	-0.197782	13.2718	0.00148509	0.00740078
Vradi04g00001189	3.23372	-0.653093	10.6766	0.00361478	0.0157272
Vradi09g00001310	-3.23247	1.10594	29.331	2.12453e-05	0.000191449
Vradi04g00003429	-3.22974	3.7903	218.505	1.04893e-12	8.7313e-11
Vradi01g00000013	-3.2247	1.1917	59.7719	1.25062e-07	2.17097e-06
Vradi01g00001943	-3.22205	2.57185	133.962	1.12243e-10	4.74299e-09
Vradi02g00002202	-3.22178	2.68517	106.345	9.25536e-10	3.00235e-08
Vradi08g00000283	-3.21929	-0.155547	19.5488	0.000228228	0.00149737
Vradi11g00000110	3.21851	0.711654	28.0408	2.82221e-05	0.000245924
Vradi02g00002092	-3.2164	0.826656	46.0523	9.37434e-07	1.24628e-05
Vradi01g00002771	-3.21062	6.66832	591.673	4.46949e-17	1.76958e-14
Vradi04g00001522	-3.20784	5.22155	579.286	5.56207e-17	2.0933e-14
Vradi11g00000163	-3.20735	1.63157	82.2673	8.83204e-09	2.14259e-07
Vradi04g00001811	-3.20198	-0.0735377	23.8629	7.49069e-05	0.000573302
Vradi02g00002560	-3.20004	-0.819801	12.3194	0.00203945	0.00965392
Vradi03g00001567	-3.19996	3.95463	289.631	6.45732e-14	8.27448e-12
Vradi02g00000307	3.19582	0.248706	33.4867	8.9383e-06	9.04804e-05
Vradi11g00001652	-3.19054	4.09457	185.839	5.05647e-12	3.25279e-10
Vradi06g00000939	3.18945	-1.06567	7.4501	0.0124293	0.043698
Vradi03g00000401	-3.18929	1.41232	65.4972	5.9695e-08	1.13796e-06
Vradi01g00001244	-3.18885	0.863079	53.9194	2.82006e-07	4.38515e-06
Vradi06g00000597	-3.18771	1.64873	41.6022	1.97448e-06	2.41298e-05
Vradi01g00000720	3.18736	0.110872	16.8082	0.000495756	0.00291896
Vradi04g00002504	3.18413	1.19473	43.3562	1.4629e-06	1.85915e-05
Vradi06g00002051	-3.18174	2.93481	207.436	1.74244e-12	1.31887e-10
Vradi02g00004500	3.18055	5.47251	585.608	4.97194e-17	1.91929e-14
Vradi03g00000920	-3.18002	2.10857	83.1228	8.08094e-09	1.9806e-07
Vradi03g00000190	3.17012	1.21271	62.8946	8.30201e-08	1.51796e-06
Vradi04g00002003	-3.16952	-0.0616318	22.3459	0.000109347	0.000794368
Vradi10g00000057	-3.16843	2.72741	160.906	2.00693e-11	1.06649e-09
Vradi02g00000732	-3.1684	0.392328	21.4102	0.000139061	0.000975357
Vradi07g00000198	-3.16742	2.55773	109.261	7.25502e-10	2.44858e-08
Vradi01g00000229	-3.15561	4.53147	389.585	3.24979e-15	6.47485e-13
Vradi04g00003606	-3.15241	1.10901	39.856	2.68457e-06	3.15588e-05
Vradi01g00000501	3.14861	1.98341	15.5058	0.000732475	0.0040794
Vradi07g00001430	3.14763	-0.044951	25.5873	4.95142e-05	0.000399034
Vradi02g00000209	-3.14732	1.33833	26.3523	4.14178e-05	0.000341721
Vradi07g00000091	-3.14648	0.555952	42.1463	1.79745e-06	2.2248e-05
Vradi09g00003321	-3.14049	1.23018	58.7378	1.43744e-07	2.45526e-06
Vradi08g00000519	3.13955	-0.633277	10.5539	0.00377795	0.016313
Vradi01g00002659	-3.13472	3.51387	227.472	7.07252e-13	6.25827e-11
Vradi09g00001057	-3.12514	4.56106	286.31	7.24556e-14	9.05901e-12
Vradi09g00000552	-3.12237	5.0243	369.278	5.59565e-15	1.04099e-12
Vradi02g00003907	3.12109	0.619642	31.9644	1.21742e-05	0.000118265
Vradi11g00001406	3.12101	-0.399195	17.9662	0.000354644	0.00219043
Vradi03g00002390	-3.12094	-0.281497	19.0513	0.000261616	0.00168528
Vradi01g00003308	3.1174	-0.112262	22.4039	0.000107748	0.000784785
Vradi09g00003141	-3.1163	0.559934	19.4889	0.000231992	0.00151948
Vradi09g00003054	3.11485	-0.770322	8.94726	0.00686653	0.026842
Vradi09g00000194	-3.1121	2.61023	112.653	5.50302e-10	1.90521e-08
Vradi08g00002274	-3.10804	2.78947	125.7	2.02216e-10	7.98573e-09
Vradi08g00001151	3.10698	1.59272	53.3693	3.05406e-07	4.71106e-06
Vradi04g00000864	-3.10581	2.79986	127.898	1.72347e-10	6.95741e-09
Vradi10g00000721	-3.10539	4.13817	317.137	2.6011e-14	3.8434e-12
VradiU00000865	-3.10534	1.7675	105.513	9.93091e-10	3.19465e-08
Vradi06g00001482	-3.09947	4.23698	288.961	6.60846e-14	8.39846e-12
Vradi01g00000272	-3.09605	-0.365777	16.224	0.000589532	0.0033941
Vradi02g00001973	-3.0924	5.52611	535.81	1.24413e-16	3.84213e-14
Vradi09g00002948	-3.09161	2.2114	85.9368	6.06348e-09	1.5336e-07
Vradi03g00001405	-3.08806	2.19186	118.721	3.41425e-10	1.25224e-08
Vradi03g00000269	-3.08706	2.68344	98.4666	1.83966e-09	5.49975e-08
VradiU00001448	-3.08613	1.94668	107.71	8.25261e-10	2.71993e-08
Vradi07g00000443	-3.08611	4.98779	453.742	6.86221e-16	1.72184e-13
Vradi10g00000101	-3.08396	2.76426	160.941	2.00284e-11	1.06641e-09
Vradi11g00000977	3.08139	0.0918782	24.4568	6.48325e-05	0.000506234
Vradi09g00000980	-3.07951	2.0836	79.8554	1.13932e-08	2.66348e-07
Vradi06g00001534	-3.07828	1.75754	72.0433	2.71706e-08	5.66947e-07
Vradi04g00003918	3.07718	-0.859774	10.8671	0.00337674	0.0148633
Vradi07g00000462	-3.07601	1.31364	32.3713	1.11991e-05	0.000110038
Vradi08g00001789	3.0723	1.74904	69.8781	3.50263e-08	7.07541e-07
Vradi03g00000917	-3.07156	0.168699	20.0608	0.000198681	0.00132864
Vradi02g00000203	3.07131	-0.606828	12.5374	0.0018949	0.00907118
Vradi09g00002789	-3.07011	0.0380348	11.2706	0.00292767	0.0131566
Vradi01g00001749	-3.06922	1.26676	49.0689	5.81937e-07	8.25132e-06
VradiU00000038	-3.06902	3.31702	149.285	4.07697e-11	1.98276e-09
Vradi01g00003146	-3.06301	2.8797	123.019	2.46543e-10	9.44633e-09
Vradi06g00002052	-3.06242	-1.22148	7.47867	0.0122848	0.0432841
Vradi02g00001917	-3.06226	4.11091	315.512	2.73894e-14	4.00621e-12
Vradi02g00004005	3.06162	-1.08338	7.78921	0.0108291	0.0390681
Vradi01g00002220	-3.06146	5.59265	551.986	9.15554e-17	3.00789e-14
Vradi01g00000221	3.05978	1.12613	12.7279	0.00177781	0.00858521
Vradi02g00002848	3.05952	3.8279	240.043	4.16605e-13	4.07744e-11
Vradi02g00003460	3.05743	3.34456	206.708	1.80308e-12	1.35811e-10
Vradi07g00000093	-3.05544	-1.07174	8.2618	0.00896731	0.0334333
Vradi04g00001003	-3.05347	4.40791	355.569	8.20784e-15	1.4402e-12
Vradi04g00003812	3.05014	2.38275	72.4294	2.59839e-08	5.44393e-07
Vradi04g00002773	3.04942	5.92002	460.202	5.93752e-16	1.52802e-13
VradiU00002049	3.04726	1.02352	33.4863	8.93904e-06	9.04804e-05
Vradi02g00000961	3.04689	1.86696	76.5404	1.63334e-08	3.64456e-07
VradiU00000176	3.04309	2.05764	76.4462	1.65044e-08	3.68006e-07
Vradi03g00001188	-3.04015	1.24125	59.455	1.30487e-07	2.24997e-06
Vradi06g00001637	3.03889	2.11739	124.673	2.18074e-10	8.4925e-09
Vradi08g00000007	3.03751	-0.134233	23.2673	8.67585e-05	0.000651892
Vradi01g00000753	3.03612	2.95103	115.506	4.38498e-10	1.5637e-08
Vradi04g00000914	3.03402	2.92837	114.225	4.85307e-10	1.71479e-08
Vradi09g00001560	3.03267	2.10318	98.7005	1.80134e-09	5.41139e-08
Vradi08g00001652	-3.03256	3.66227	181.458	6.36215e-12	3.98531e-10
Vradi08g00001801	3.03073	1.0105	24.336	6.67546e-05	0.000518099
Vradi02g00004165	-3.03062	7.64114	873.125	7.81158e-19	5.61017e-16
Vradi01g00000688	3.03047	1.36582	67.5243	4.64898e-08	9.10399e-07
Vradi06g00000381	3.02954	1.35644	67.2149	4.828e-08	9.41872e-07
Vradi04g00000088	-3.02753	1.92704	93.6887	2.85428e-09	7.99146e-08
Vradi03g00002262	3.02705	3.90147	236.839	4.75604e-13	4.56137e-11
Vradi10g00001068	-3.02703	0.181321	20.7358	0.000165951	0.00113836
Vradi02g00004087	-3.02278	4.23957	158.245	2.35084e-11	1.22633e-09
Vradi03g00000429	-3.02088	-0.849048	10.6814	0.0036086	0.0157096
Vradi09g00000945	3.01836	-1.38031	7.798	0.0107908	0.0389572
Vradi06g00000937	3.01574	0.570441	34.4547	7.37793e-06	7.64581e-05
Vradi05g00000059	-3.01407	0.949643	51.0493	4.30349e-07	6.34672e-06
Vradi04g00002675	3.01327	1.92297	79.5351	1.17905e-08	2.73977e-07
Vradi02g00003625	3.00928	1.70327	80.9474	1.01449e-08	2.41368e-07
Vradi08g00001184	-3.00506	5.6849	536.662	1.22392e-16	3.81788e-14
Vradi06g00000264	3.00284	0.825841	30.5108	1.64945e-05	0.000153855
Vradi02g00003969	-2.99018	3.3392	204.438	2.00765e-12	1.49759e-10
Vradi03g00001372	-2.98846	0.346971	25.8188	4.68944e-05	0.000380503
Vradi02g00003827	-2.984	2.05116	89.9177	4.0907e-09	1.08717e-07
Vradi10g00000884	2.98373	-1.28426	8.90283	0.00698475	0.0272243
VradiU00000131	-2.98305	3.20046	103.955	1.13472e-09	3.61263e-08
Vradi01g00003069	-2.97747	1.05315	51.2135	4.19874e-07	6.20707e-06
Vradi03g00000397	2.97747	-0.542973	12.4473	0.00195324	0.0093029
Vradi03g00000393	2.97519	-0.791484	9.69995	0.00516583	0.0211468
Vradi01g00002185	-2.97346	-0.566358	10.2212	0.00426254	0.0180323
Vradi04g00000443	2.97172	5.38383	256.106	2.19629e-13	2.35507e-11
Vradi09g00002401	-2.97098	1.1324	45.4001	1.04222e-06	1.36844e-05
Vradi05g00000563	-2.96566	1.8672	68.3788	4.19122e-08	8.27577e-07
Vradi02g00003637	-2.96451	2.89599	109.179	7.30417e-10	2.45716e-08
Vradi07g00001368	2.96419	3.97833	213.429	1.31986e-12	1.06423e-10
VradiU00002048	2.963	-0.1181	9.52525	0.00551438	0.0222987
Vradi09g00003301	-2.96058	6.96208	416.55	1.64417e-15	3.67938e-13
Vradi08g00000878	-2.95852	1.91241	74.3056	2.09698e-08	4.53176e-07
Vradi05g00001016	-2.9529	4.48506	387.728	3.41153e-15	6.71051e-13
Vradi09g00001542	2.95065	1.54755	60.7653	1.0959e-07	1.93835e-06
Vradi11g00001662	-2.94546	3.93701	190.275	4.02701e-12	2.72724e-10
Vradi02g00004298	-2.94536	1.02654	36.7997	4.70049e-06	5.16769e-05
Vradi04g00000931	-2.94493	3.99685	211.252	1.45872e-12	1.15508e-10
Vradi01g00001382	-2.94196	4.25787	146.97	4.72259e-11	2.24374e-09
Vradi08g00001070	-2.94157	1.62811	78.6731	1.29369e-08	2.99041e-07
Vradi01g00000941	-2.93869	4.98341	214.02	1.28466e-12	1.04402e-10
Vradi01g00000300	-2.93851	-0.236329	10.8408	0.00340857	0.014982
Vradi08g00001011	-2.93767	2.42035	125.813	2.0054e-10	7.92966e-09
Vradi11g00000642	-2.93551	3.54378	208.907	1.6265e-12	1.25574e-10
Vradi09g00001281	2.9353	3.09445	146.989	4.71679e-11	2.24374e-09
Vradi10g00000234	2.93367	6.35108	294.785	5.41323e-14	7.14408e-12
Vradi11g00000987	-2.93165	2.91969	158.59	2.30287e-11	1.20334e-09
Vradi04g00001054	-2.93161	5.88651	486.699	3.34422e-16	9.07714e-14
Vradi07g00001126	-2.93054	4.38884	242.723	3.734e-13	3.73183e-11
Vradi06g00000598	-2.92932	1.04563	27.7112	3.0383e-05	0.000262311
Vradi04g00002501	-2.92837	3.01917	166.005	1.49163e-11	8.25531e-10
Vradi09g00003391	-2.92812	0.781119	39.5094	2.85644e-06	3.32877e-05
Vradi04g00003575	2.92797	-0.987695	10.2225	0.00426052	0.0180287
Vradi01g00000077	-2.9276	4.93348	362.866	6.68231e-15	1.2068e-12
Vradi01g00000106	2.92667	1.64761	68.7029	4.03071e-08	7.9895e-07
Vradi11g00000917	-2.92323	-0.137115	15.3241	0.000774413	0.00428208
Vradi08g00002477	-2.92288	1.16646	53.1995	3.13054e-07	4.80445e-06
Vradi06g00000467	2.92092	-1.29483	8.26859	0.00894328	0.033372
Vradi03g00001533	2.9202	2.65533	106.646	9.02285e-10	2.93928e-08
Vradi01g00003226	-2.91945	3.05737	200.571	2.41714e-12	1.76053e-10
Vradi02g00004034	2.9177	1.47618	56.7562	1.88676e-07	3.10592e-06
Vradi08g00001806	-2.91478	2.45589	85.4222	6.38683e-09	1.60617e-07
Vradi01g00000810	-2.90948	1.62001	59.7025	1.26228e-07	2.18753e-06
Vradi08g00000376	-2.90882	3.86917	289.11	6.57458e-14	8.38993e-12
Vradi02g00003205	-2.90803	0.0293191	18.1823	0.000333557	0.00207638
Vradi08g00000163	-2.90697	4.8438	268.828	1.35741e-13	1.55258e-11
Vradi01g00000131	2.9067	3.79767	199.63	2.53006e-12	1.82554e-10
Vradi03g00000193	2.90546	2.62816	87.0724	5.41147e-09	1.38571e-07
Vradi01g00000133	-2.90515	1.20454	32.2537	1.14718e-05	0.00011236
Vradi10g00001041	-2.90364	3.61078	93.6308	2.86982e-09	8.02769e-08
Vradi06g00001238	-2.90277	6.18288	636.699	2.09175e-17	9.62303e-15
Vradi11g00001577	2.8973	-0.322343	15.1995	0.00080469	0.00442809
Vradi02g00000019	-2.89605	2.05912	70.3702	3.30442e-08	6.73634e-07
Vradi02g00004321	-2.89228	2.14331	95.1169	2.49831e-09	7.13057e-08
VradiU00000410	2.88729	0.0910141	17.5416	0.000400487	0.00242983
Vradi09g00001631	2.88243	1.25195	29.559	2.02215e-05	0.00018367
Vradi04g00002654	2.87898	1.0769	33.716	8.53848e-06	8.70535e-05
Vradi02g00004371	-2.8715	4.76585	314.596	2.82014e-14	4.0888e-12
Vradi01g00003513	-2.87111	4.99249	408.267	2.0177e-15	4.38806e-13
Vradi03g00000001	2.87055	2.9288	74.2592	2.10802e-08	4.55245e-07
Vradi02g00001533	-2.86926	5.38294	508.552	2.12959e-16	6.20434e-14
Vradi01g00002033	-2.86855	2.7159	163.997	1.67484e-11	9.12212e-10
Vradi01g00000313	-2.86764	0.241285	21.1039	0.000150629	0.00104627
Vradi09g00003015	-2.85816	2.33512	128.451	1.65618e-10	6.7121e-09
Vradi03g00001973	-2.85775	-0.398454	11.5808	0.00262708	0.0119943
Vradi08g00000230	-2.8535	-0.316757	15.2596	0.000789919	0.00436002
Vradi05g00000409	2.85296	-0.229274	8.14845	0.00937905	0.0347045
Vradi04g00002896	-2.85095	1.489	59.0538	1.3773e-07	2.363e-06
Vradi01g00001431	-2.85087	-0.46294	14.2205	0.00109332	0.00572173
Vradi09g00001962	-2.84504	-0.584718	11.8701	0.00237718	0.0110129
Vradi10g00001067	-2.84431	6.88955	291.552	6.04435e-14	7.8101e-12
Vradi04g00000082	2.84287	0.673457	26.9821	3.58376e-05	0.000301071
Vradi02g00004524	2.84223	0.160072	13.3481	0.00144843	0.00724731
Vradi02g00003670	-2.84128	5.22478	273.279	1.15283e-13	1.36405e-11
Vradi06g00000925	-2.84063	-0.44579	12.2859	0.00206272	0.00975215
Vradi07g00000304	-2.8405	-0.250022	8.88782	0.0070252	0.0273515
Vradi09g00000320	2.8392	1.98667	93.7622	2.83466e-09	7.95094e-08
Vradi02g00003635	-2.83892	-0.649855	11.1856	0.00301653	0.0134951
Vradi09g00001695	-2.83864	4.01362	250.621	2.72134e-13	2.86828e-11
Vradi02g00004470	2.83207	3.40466	178.863	7.30678e-12	4.46828e-10
Vradi01g00001064	-2.83086	3.15169	177.403	7.90515e-12	4.7868e-10
Vradi07g00000837	-2.83021	1.94765	75.8143	1.77033e-08	3.91361e-07
Vradi06g00001705	-2.82971	0.891276	38.8713	3.20524e-06	3.68794e-05
Vradi08g00001982	-2.82216	-0.167562	10.0705	0.00450437	0.0189077
Vradi09g00002872	-2.81124	4.42627	241.863	3.86707e-13	3.83997e-11
Vradi05g00000875	-2.81095	1.16708	32.5851	1.07215e-05	0.000105851
Vradi10g00001181	-2.80934	2.0284	49.7118	5.27137e-07	7.56813e-06
Vradi02g00001339	-2.80808	2.00977	58.6775	1.44924e-07	2.47267e-06
Vradi09g00001883	-2.80805	2.69617	132.979	1.20186e-10	5.04949e-09
Vradi11g00001130	-2.80332	4.57809	144.918	5.38895e-11	2.51392e-09
Vradi01g00003273	-2.80332	2.93201	48.9671	5.91176e-07	8.37079e-06
Vradi04g00002642	2.80279	-0.891443	10.0639	0.00451532	0.0189485
VradiU00000638	-2.80225	2.06127	81.3807	9.69182e-09	2.32198e-07
Vradi09g00001708	-2.80144	6.31794	554.117	8.7988e-17	2.92177e-14
Vradi06g00000626	-2.80091	2.69007	99.4971	1.67727e-09	5.10319e-08
Vradi02g00000360	2.79502	2.60179	91.786	3.41742e-09	9.32302e-08
Vradi03g00000411	2.7928	6.68193	507.212	2.18814e-16	6.2868e-14
VradiU00001447	-2.79212	2.81361	105.489	9.9515e-10	3.19794e-08
Vradi11g00001636	2.79205	-0.249813	15.7856	0.000672701	0.00379301
Vradi01g00001951	-2.79122	1.63488	65.3774	6.05945e-08	1.15085e-06
Vradi04g00003692	-2.78715	0.676326	31.0682	1.46659e-05	0.000138463
VradiU00000645	-2.78496	4.98597	261.926	1.75762e-13	1.94548e-11
Vradi04g00001571	-2.78306	4.96087	422.298	1.42969e-15	3.2949e-13
VradiU00001483	2.78203	0.838087	33.6279	8.68971e-06	8.84203e-05
Vradi04g00002668	-2.78193	1.33336	49.5258	5.42384e-07	7.76177e-06
Vradi01g00003521	-2.77887	1.70832	56.8236	1.86918e-07	3.08684e-06
Vradi06g00001708	-2.77635	3.50152	186.474	4.89302e-12	3.18118e-10
Vradi02g00003419	-2.76756	1.92641	76.5707	1.62788e-08	3.63759e-07
VradiU00000546	-2.76697	4.98554	370.08	5.47393e-15	1.03077e-12
Vradi04g00002333	2.76423	0.219485	21.4443	0.000137835	0.000967854
Vradi02g00004158	-2.76239	4.56704	315.383	2.7502e-14	4.00621e-12
VradiU00001337	-2.75786	-0.832704	8.58104	0.00791146	0.030126
Vradi04g00003860	2.75623	6.56578	562.835	7.48962e-17	2.58526e-14
Vradi02g00004186	-2.75622	3.0714	126.05	1.97097e-10	7.82359e-09
Vradi08g00001608	-2.75554	-0.37729	14.8779	0.000889028	0.00480907
Vradi09g00002413	-2.75446	5.73933	485.429	3.43513e-16	9.22467e-14
Vradi01g00000027	2.75426	2.63935	84.5743	6.96147e-09	1.72956e-07
Vradi11g00000295	2.7529	0.490837	25.6984	4.82369e-05	0.000389801
Vradi01g00001601	2.75268	0.237305	15.7499	0.000680014	0.00382587
Vradi02g00000326	2.7493	-0.201498	15.3429	0.000769958	0.0042605
Vradi05g00000489	2.74429	-0.600853	12.1227	0.00218034	0.0102237
VradiU00000995	2.74319	1.68912	68.619	4.07158e-08	8.06534e-07
Vradi04g00000127	2.74292	0.444196	23.1616	8.90691e-05	0.000666497
Vradi04g00001493	-2.73754	3.9577	166.496	1.45024e-11	8.06962e-10
Vradi05g00000421	2.7347	-0.627994	9.4241	0.00572802	0.0230299
Vradi04g00001277	2.7313	-0.404654	10.2485	0.00422024	0.0178827
Vradi01g00003276	2.73117	-1.17554	7.7754	0.0108896	0.0392498
Vradi08g00001850	2.72516	0.211323	15.582	0.000715632	0.00399641
Vradi10g00001013	2.71974	1.2108	47.4158	7.53696e-07	1.03172e-05
Vradi06g00001589	-2.71733	1.71908	40.6161	2.34597e-06	2.80265e-05
Vradi10g00000262	-2.71607	-0.603901	12.016	0.00226117	0.0105546
Vradi08g00000446	-2.71378	1.29452	27.931	2.89225e-05	0.000251459
Vradi01g00000370	-2.71186	-0.0866892	18.5603	0.000299899	0.00189824
Vradi04g00002678	-2.71172	4.25867	281.854	8.4735e-14	1.04672e-11
Vradi09g00000534	-2.71112	4.73033	265.913	1.51279e-13	1.71129e-11
Vradi02g00003859	2.71027	3.92559	234.354	5.27634e-13	4.9678e-11
Vradi04g00003195	-2.70761	-0.82542	7.40493	0.0126616	0.0443864
Vradi01g00000329	-2.70706	2.16234	58.7127	1.44234e-07	2.46226e-06
VradiU00001998	2.70465	1.93498	60.6182	1.11743e-07	1.97103e-06
Vradi09g00001537	2.70325	-0.83746	9.27643	0.00605655	0.0241184
Vradi05g00000353	-2.70272	3.39607	185.968	5.02285e-12	3.24325e-10
Vradi01g00002335	-2.70246	4.44235	277.907	9.75282e-14	1.18112e-11
Vradi02g00003340	-2.6994	2.12858	87.0918	5.40103e-09	1.38534e-07
Vradi09g00000708	-2.69849	3.6325	182.303	6.08431e-12	3.84245e-10
Vradi09g00000231	-2.69791	0.00118447	18.1455	0.000337054	0.00209477
VradiU00001288	-2.69578	4.02095	246.952	3.1485e-13	3.25191e-11
Vradi02g00002053	2.69297	5.91683	506.977	2.19861e-16	6.2868e-14
Vradi02g00004010	-2.69213	4.56676	235.858	4.95431e-13	4.70345e-11
Vradi09g00001882	-2.69141	2.28775	96.5104	2.19731e-09	6.39559e-08
Vradi01g00003514	2.68568	0.234781	19.1395	0.000255328	0.00165132
Vradi03g00000216	-2.68497	3.81946	208.19	1.68189e-12	1.28653e-10
Vradi11g00001203	2.68455	1.61801	64.5757	6.7012e-08	1.2588e-06
Vradi07g00000966	2.6842	7.16746	493.985	2.87092e-16	8.05999e-14
Vradi09g00003149	-2.68164	9.70283	540.49	1.13748e-16	3.6214e-14
Vradi01g00002383	2.68155	-0.443729	12.1675	0.00214732	0.0100888
Vradi01g00000208	-2.68067	5.5333	452.916	6.99138e-16	1.72726e-13
Vradi02g00003569	-2.67913	5.84953	377.26	4.50461e-15	8.58711e-13
Vradi01g00001492	2.67819	1.83163	77.576	1.45759e-08	3.30737e-07
Vradi03g00000415	-2.67635	0.673077	17.4646	0.000409472	0.00247414
Vradi11g00001381	2.67538	1.16768	19.8389	0.000210934	0.00139787
Vradi10g00000853	-2.67471	2.41621	86.2964	5.84815e-09	1.48343e-07
Vradi02g00002236	-2.67467	3.93569	179.807	6.94659e-12	4.29909e-10
Vradi02g00002398	-2.67427	0.0254807	13.3287	0.00145768	0.00729006
Vradi08g00001310	2.67368	1.70539	52.2341	3.60711e-07	5.44984e-06
Vradi06g00000228	-2.67096	-0.746309	8.95208	0.00685383	0.0268026
Vradi01g00000007	2.67042	0.830088	41.5391	1.99623e-06	2.4357e-05
Vradi09g00002368	2.67038	0.284926	13.3974	0.0014253	0.00714432
Vradi03g00000059	2.66992	-1.02987	8.28787	0.00887548	0.0331697
Vradi08g00002322	-2.66864	5.03805	207.224	1.75987e-12	1.32881e-10
Vradi09g00000284	-2.66787	2.00757	65.4829	5.98014e-08	1.13929e-06
Vradi04g00002153	-2.6658	6.01819	410.096	1.92789e-15	4.2225e-13
Vradi09g00000664	2.66506	1.45148	32.8616	1.01364e-05	0.000100719
Vradi03g00001953	2.66413	-0.489726	10.2538	0.00421222	0.0178537
Vradi08g00000372	2.6612	-0.659911	11.7878	0.00244552	0.0112788
Vradi02g00002517	-2.65878	4.80942	334.125	1.53831e-14	2.46146e-12
Vradi02g00002023	2.65474	0.425422	23.3685	8.46081e-05	0.000637285
Vradi01g00002288	-2.65464	6.91896	625.82	2.50071e-17	1.0877e-14
Vradi09g00002825	2.65377	1.14836	34.111	7.89485e-06	8.13238e-05
Vradi02g00003173	-2.65015	0.123419	18.775	0.000282454	0.00180185
Vradi02g00004352	-2.64944	4.08103	223.247	8.50035e-13	7.2516e-11
Vradi07g00000201	-2.64677	0.813464	28.1328	2.76492e-05	0.000241819
Vradi04g00000846	-2.6453	5.59721	296.706	5.0725e-14	6.78133e-12
Vradi01g00000355	-2.64496	0.361961	17.061	0.000460365	0.00273562
Vradi03g00000392	2.6416	-0.0392879	17.019	0.000466049	0.00276513
Vradi06g00001312	2.64133	-0.290501	12.6686	0.00181336	0.00874185
Vradi06g00000605	-2.6375	3.74326	225.544	7.68862e-13	6.72634e-11
Vradi09g00001172	-2.63683	4.46185	168.243	1.31283e-11	7.41186e-10
Vradi10g00000795	2.63497	2.68099	84.74	6.84485e-09	1.70333e-07
Vradi08g00000259	-2.63491	0.806634	26.0881	4.40374e-05	0.000360255
Vradi03g00001394	-2.6348	2.84335	60.116	1.19447e-07	2.08877e-06
Vradi09g00002259	-2.63457	-0.577647	11.0983	0.00311082	0.0138527
Vradi09g00003266	-2.63454	0.503312	21.7843	0.000126232	0.000898345
Vradi09g00001474	-2.63394	-0.192935	12.43	0.00196463	0.00935425
Vradi04g00000700	-2.63257	-0.32843	8.06076	0.00971199	0.0357395
Vradi01g00000697	2.62917	2.73266	13.6159	0.00132752	0.00673514
Vradi06g00000390	2.62852	0.369719	22.2344	0.000112491	0.000813003
Vradi04g00001079	-2.62765	1.15556	17.7566	0.000376511	0.00230109
Vradi06g00000394	2.62739	0.425051	21.5889	0.000132763	0.000938423
Vradi07g00001409	2.62724	0.393876	18.0754	0.000343813	0.0021312
Vradi09g00002802	-2.62696	3.99693	232.255	5.76476e-13	5.39024e-11
Vradi03g00000374	2.62427	-0.33671	13.4658	0.00139388	0.00701592
VradiU00000775	-2.62311	3.45898	152.025	3.43476e-11	1.7137e-09
Vradi05g00001102	2.62207	4.78893	219.234	1.01531e-12	8.49725e-11
Vradi09g00003103	-2.61993	3.49096	181.379	6.38909e-12	3.99409e-10
Vradi03g00000113	-2.61881	2.6088	90.9904	3.68803e-09	9.96446e-08
Vradi11g00001653	-2.61728	1.27995	38.4792	3.44253e-06	3.93021e-05
Vradi01g00003336	2.6148	1.92105	73.3518	2.33718e-08	4.95379e-07
VradiU00001766	-2.61466	1.45476	64.2765	6.95939e-08	1.30097e-06
Vradi04g00000150	2.61465	7.56362	594.195	4.27721e-17	1.71544e-14
Vradi04g00001125	2.61318	5.00552	380.754	4.1022e-15	7.86859e-13
Vradi02g00002575	2.61002	2.06979	88.7197	4.59805e-09	1.20235e-07
VradiU00000511	2.60823	1.12112	24.9509	5.75782e-05	0.000456868
Vradi10g00000844	2.60744	0.248176	15.136	0.000820607	0.0045023
VradiU00000796	-2.60638	1.08711	42.3679	1.7304e-06	2.1539e-05
Vradi08g00000279	2.60612	-0.332925	12.7931	0.00173957	0.00843087
Vradi06g00000502	-2.60596	7.73836	568.285	6.78032e-17	2.40678e-14
Vradi07g00000835	-2.59871	-0.86438	7.61337	0.0116282	0.0414477
VradiU00000180	2.59779	-0.436925	9.39456	0.00579214	0.0232333
Vradi08g00001966	-2.59768	-0.547967	10.4316	0.00394868	0.0169601
Vradi11g00001659	2.59402	1.23462	23.4955	8.19896e-05	0.000620437
Vradi10g00000748	-2.59363	0.0735078	19.4963	0.00023152	0.00151704
Vradi03g00000163	2.59132	5.42136	283.31	8.04913e-14	1.00231e-11
Vradi03g00000363	-2.59116	0.576291	19.6941	0.000219382	0.00144795
Vradi06g00001580	-2.59097	0.779165	13.7749	0.00126099	0.0064591
Vradi04g00000938	-2.58999	4.55806	208.59	1.65074e-12	1.26831e-10
Vradi09g00000115	-2.58785	0.146956	17.4922	0.000406227	0.00245725
Vradi10g00000885	2.58564	1.83354	54.3509	2.65022e-07	4.14821e-06
Vradi06g00001678	-2.58414	2.49481	106.23	9.34557e-10	3.02844e-08
Vradi01g00003650	-2.58374	1.72255	47.3241	7.64729e-07	1.04405e-05
Vradi10g00000755	-2.58088	6.5136	465.87	5.23765e-16	1.38247e-13
Vradi02g00003172	-2.58069	-0.349542	11.1901	0.00301166	0.0134791
Vradi01g00000911	2.57993	-0.153312	8.92666	0.00692105	0.027021
Vradi02g00004536	-2.57922	-0.0101345	12.3472	0.00202036	0.00957679
Vradi04g00001808	-2.57911	3.59154	195.959	3.02898e-12	2.11153e-10
Vradi01g00000672	2.57883	0.972291	10.7185	0.00356098	0.0155325
Vradi07g00001018	-2.5787	1.1026	46.4866	8.74088e-07	1.1716e-05
Vradi05g00000179	2.57533	7.54606	315.886	2.70652e-14	3.98013e-12
Vradi02g00002056	-2.57353	0.956165	30.5105	1.64954e-05	0.000153855
Vradi05g00000944	-2.56999	1.26338	24.0224	7.20425e-05	0.000554264
Vradi11g00001539	-2.56944	4.78997	246.24	3.2395e-13	3.31265e-11
Vradi02g00004221	-2.5651	-1.07153	8.46789	0.00826905	0.0312449
Vradi03g00002378	-2.56255	2.67309	82.3966	8.71383e-09	2.12224e-07
Vradi02g00003105	-2.56242	1.9799	68.8759	3.94776e-08	7.83514e-07
Vradi09g00001618	2.55996	1.61333	36.9144	4.60023e-06	5.07191e-05
Vradi03g00001311	-2.55976	3.72999	186.03	5.00678e-12	3.2415e-10
Vradi04g00001192	-2.55936	5.87619	417.772	1.59578e-15	3.59714e-13
Vradi03g00000388	-2.55815	2.87971	97.8466	1.94559e-09	5.75111e-08
Vradi11g00000463	-2.55486	4.18941	209.212	1.60354e-12	1.24112e-10
Vradi11g00000355	2.5527	-0.359561	12.0137	0.00226295	0.0105613
Vradi06g00001830	2.55265	-0.310275	9.38838	0.00580566	0.0232814
Vradi06g00001330	-2.55106	3.65503	166.803	1.42501e-11	7.98681e-10
Vradi08g00000298	2.54937	1.97298	77.9693	1.39637e-08	3.20025e-07
Vradi02g00001302	-2.54699	6.16658	453.411	6.91367e-16	1.72184e-13
Vradi09g00002157	-2.5442	5.92406	331.617	1.65969e-14	2.61503e-12
Vradi03g00000058	2.54314	0.512846	20.1678	0.000193051	0.00129576
Vradi10g00000176	-2.5424	4.80734	279.263	9.29107e-14	1.1341e-11
VradiU00001988	2.5414	-0.369355	7.50529	0.0121519	0.0429032
Vradi11g00001190	2.54128	3.73407	163.957	1.67874e-11	9.12725e-10
Vradi07g00000323	2.54051	1.7826	57.4408	1.71619e-07	2.86329e-06
Vradi03g00001929	-2.54045	1.00876	28.8623	2.35334e-05	0.000209476
Vradi09g00001319	2.54044	0.825405	21.3194	0.000142385	0.000995951
Vradi09g00000085	-2.53677	1.67211	58.1002	1.56772e-07	2.64685e-06
Vradi09g00002424	2.53223	2.37638	75.6336	1.80634e-08	3.98453e-07
Vradi09g00001715	-2.53155	3.72365	228.17	6.86269e-13	6.15761e-11
Vradi10g00000940	-2.52924	-0.439997	7.43219	0.0125209	0.0439648
Vradi04g00003840	2.52887	0.392932	17.2422	0.000436704	0.00261463
Vradi04g00001435	2.52822	1.04247	28.4424	2.58134e-05	0.000227592
Vradi02g00002997	2.52694	1.30545	43.9282	1.32901e-06	1.69878e-05
Vradi02g00004083	-2.52301	0.951891	27.255	3.36797e-05	0.00028637
Vradi11g00001521	2.52213	-0.890997	8.07886	0.0096422	0.0355038
Vradi10g00001187	-2.52151	-0.12595	8.5715	0.00794093	0.0302121
Vradi01g00000685	2.52024	2.2856	72.5568	2.56049e-08	5.37181e-07
Vradi04g00001836	2.51925	7.13506	413.343	1.77896e-15	3.95237e-13
Vradi03g00001573	2.5161	1.81687	46.2684	9.05303e-07	1.21028e-05
Vradi07g00000335	-2.51375	2.73849	86.8054	5.5576e-09	1.42078e-07
VradiU00000048	2.51334	3.55519	95.1737	2.4852e-09	7.09971e-08
Vradi03g00000958	-2.5116	-0.552954	9.7469	0.00507636	0.0208524
Vradi08g00002235	-2.51027	3.64555	152.197	3.39838e-11	1.70374e-09
Vradi09g00001874	-2.50909	5.15695	142.415	6.34458e-11	2.89414e-09
Vradi09g00000184	-2.50883	4.78247	340.392	1.2754e-14	2.09504e-12
Vradi10g00000086	-2.50854	5.33383	311.552	3.10934e-14	4.38192e-12
Vradi09g00000536	-2.50598	2.95234	149.639	3.98702e-11	1.94821e-09
Vradi05g00000429	2.50235	2.6026	63.8482	7.34827e-08	1.3613e-06
Vradi07g00000500	-2.50109	0.119221	11.9121	0.00234313	0.0108862
Vradi04g00002903	-2.50062	8.77346	361.591	6.92482e-15	1.24333e-12
Vradi02g00001452	-2.49971	6.49123	353.341	8.7466e-15	1.50901e-12
Vradi08g00000123	2.4974	0.689851	26.2394	4.25161e-05	0.000349756
Vradi01g00003265	2.49495	-0.0838745	14.8767	0.000889359	0.00481002
Vradi05g00000506	-2.49464	4.65538	189.198	4.25398e-12	2.8374e-10
Vradi01g00001029	2.4946	2.4334	35.5764	5.93247e-06	6.33933e-05
Vradi06g00000949	-2.49314	-0.826479	8.68907	0.00758596	0.0291054
Vradi06g00000454	2.49167	-0.686452	10.5397	0.00379727	0.0163804
Vradi09g00000707	-2.49083	0.581801	25.8468	4.65889e-05	0.000378322
Vradi02g00000294	2.48714	6.21903	340.495	1.2715e-14	2.09504e-12
Vradi01g00001085	-2.48603	1.10298	35.0842	6.52452e-06	6.8768e-05
Vradi04g00000018	2.48585	-0.287367	9.66371	0.00523609	0.0213664
Vradi06g00001200	2.48483	1.28965	29.5707	2.01707e-05	0.000183317
VradiU00000863	-2.48434	2.8826	141.732	6.63656e-11	3.00955e-09
Vradi07g00000999	2.48368	0.371317	15.7218	0.000685842	0.00385304
Vradi04g00001072	-2.48329	5.93669	144.771	5.44052e-11	2.527e-09
Vradi09g00003156	2.48215	4.29533	220.424	9.62878e-13	8.11406e-11
Vradi09g00000682	-2.48188	1.51358	44.9535	1.12134e-06	1.4593e-05
Vradi06g00001741	2.48157	2.3499	73.7808	2.22562e-08	4.76641e-07
Vradi09g00000917	-2.48003	-0.960115	8.76568	0.00736414	0.0284061
Vradi03g00001155	-2.47827	8.57134	665.012	1.33209e-17	6.63511e-15
Vradi05g00000790	-2.47587	6.10452	296.219	5.15658e-14	6.86403e-12
Vradi02g00003131	-2.4745	0.380506	12.822	0.0017229	0.0083658
Vradi01g00002530	2.47373	0.154365	18.3998	0.000313707	0.00197044
VradiU00000505	-2.47372	1.03029	29.3315	2.12431e-05	0.000191449
Vradi09g00001321	2.47249	1.61222	48.7795	6.08613e-07	8.58228e-06
Vradi03g00002255	-2.47061	-0.637638	8.61394	0.00781074	0.0298233
Vradi01g00001619	-2.46856	1.45623	15.8413	0.00066146	0.00374468
Vradi04g00003091	-2.46844	4.03058	150.63	3.74671e-11	1.84539e-09
Vradi04g00001134	-2.46822	-0.205262	10.3555	0.00405908	0.0173258
VradiU00000536	2.46654	0.698196	21.1884	0.000147337	0.00102641
Vradi01g00001173	2.46374	3.62009	152.197	3.39842e-11	1.70374e-09
Vradi04g00001840	2.46061	0.427256	17.5813	0.000395934	0.00240599
Vradi11g00000843	2.46057	3.18252	111.314	6.13198e-10	2.09942e-08
Vradi01g00003593	-2.45762	1.64059	56.4298	1.97456e-07	3.22295e-06
Vradi11g00001061	2.45721	-0.525574	11.8051	0.00243097	0.0112267
Vradi09g00003442	2.45687	-0.844649	9.0462	0.00661113	0.0259752
Vradi01g00001114	-2.45647	-0.105461	9.88643	0.00482041	0.0200005
Vradi07g00000398	2.45569	1.18177	27.3295	3.31155e-05	0.000282039
Vradi03g00002314	-2.4537	4.09303	187.445	4.65395e-12	3.05734e-10
VradiU00000500	2.45364	0.403743	15.8201	0.0006657	0.00376178
Vradi01g00002584	2.45331	3.66199	120.564	2.96587e-10	1.11426e-08
Vradi02g00002867	-2.45301	3.96858	148.329	4.33099e-11	2.09311e-09
Vradi01g00000750	2.4515	2.50398	31.663	1.29562e-05	0.000124841
Vradi08g00000316	-2.45034	3.93114	130.898	1.391e-10	5.73523e-09
Vradi06g00000947	-2.4495	1.34074	36.8699	4.63882e-06	5.10717e-05
Vradi06g00001163	-2.44918	-0.116317	13.8136	0.00124539	0.00639083
Vradi07g00000515	-2.44905	5.08949	258.075	2.03579e-13	2.22153e-11
Vradi01g00002150	-2.447	1.35024	40.2796	2.48975e-06	2.94705e-05
Vradi02g00003413	-2.44621	3.22164	99.2472	1.71515e-09	5.19288e-08
Vradi01g00001145	2.44596	-0.799343	7.95522	0.0101302	0.0369481
Vradi01g00000919	2.44564	6.74475	496.14	2.74538e-16	7.77823e-14
Vradi06g00000145	2.44355	0.568371	20.9948	0.000155003	0.00107352
Vradi08g00001231	2.44241	0.154464	12.9515	0.0016504	0.00806451
Vradi08g00001152	2.43933	5.90987	393.583	2.92942e-15	5.91283e-13
Vradi09g00002864	2.43567	-0.47779	10.2553	0.00420986	0.0178485
Vradi06g00001358	2.43549	0.468867	11.7878	0.00244552	0.0112788
Vradi09g00003364	-2.43503	-0.206292	14.1396	0.00112185	0.00584726
Vradi03g00001780	-2.43357	2.44936	78.1082	1.37542e-08	3.15805e-07
Vradi07g00000901	-2.433	5.06579	300.218	4.50874e-14	6.05387e-12
Vradi08g00002197	-2.43287	2.67847	73.8395	2.2108e-08	4.7405e-07
Vradi04g00001594	-2.43255	3.58649	187.107	4.73568e-12	3.09191e-10
Vradi04g00001697	2.4317	0.287944	12.8113	0.00172906	0.00839308
Vradi01g00001950	-2.43058	0.0452806	13.0579	0.00159335	0.00782717
Vradi02g00002290	-2.42911	2.19171	76.7147	1.6022e-08	3.58804e-07
Vradi09g00002026	-2.42815	4.44498	108.789	7.54409e-10	2.52139e-08
Vradi05g00000487	-2.42764	-0.834231	7.45242	0.0124175	0.0436681
Vradi05g00000098	2.42656	1.27206	33.814	8.37364e-06	8.56274e-05
Vradi11g00000065	-2.42453	3.21434	110.863	6.36141e-10	2.16358e-08
Vradi04g00001951	-2.42404	2.59294	103.552	1.17486e-09	3.71742e-08
Vradi02g00004521	2.42334	0.0104648	10.7238	0.00355415	0.0155115
Vradi05g00000694	-2.42273	2.69711	105.918	9.59578e-10	3.1003e-08
Vradi04g00003360	2.42187	-0.210568	10.1739	0.0043368	0.0182963
Vradi04g00001713	-2.4216	-0.604109	8.15431	0.00935726	0.034628
Vradi08g00000947	-2.42094	5.22684	237.11	4.70279e-13	4.52435e-11
Vradi08g00001627	-2.41836	5.00497	216.478	1.14906e-12	9.46275e-11
Vradi07g00000519	2.41597	0.18367	20.0193	0.000200912	0.00134182
Vradi09g00001612	-2.41581	3.72727	174.139	9.44503e-12	5.58777e-10
Vradi11g00000248	2.41377	0.546814	11.6224	0.00258945	0.011847
VradiU00000467	-2.41172	1.31412	27.7637	3.0027e-05	0.000259673
Vradi04g00002745	-2.41037	4.41041	170.975	1.12563e-11	6.43733e-10
Vradi10g00000924	-2.40931	-0.444311	10.3286	0.00409899	0.0174624
Vradi01g00001635	2.40785	-0.120418	12.7986	0.00173638	0.00841805
Vradi04g00000071	-2.40597	6.97126	462.028	5.7015e-16	1.47961e-13
Vradi06g00000083	-2.40573	3.77459	111.13	6.22453e-10	2.12404e-08
Vradi08g00002196	-2.40559	4.44618	235.062	5.12213e-13	4.83736e-11
Vradi11g00000255	2.40517	0.426635	23.988	7.26487e-05	0.00055865
Vradi05g00000454	2.40483	5.0446	307.328	3.56588e-14	4.89429e-12
Vradi02g00001213	2.40396	-0.442275	10.9184	0.00331567	0.0146299
Vradi02g00003875	2.40084	2.06918	80.9742	1.01163e-08	2.40931e-07
Vradi04g00003718	2.3981	3.36266	118.199	3.55461e-10	1.29756e-08
VradiU00000121	2.39787	-0.410169	7.99184	0.00998284	0.0365013
Vradi04g00002802	2.39705	-0.303127	7.06907	0.0145487	0.0499157
VradiU00000440	-2.39674	2.23149	63.7319	7.45782e-08	1.37994e-06
Vradi09g00002271	-2.39657	1.38233	31.9087	1.23148e-05	0.000119555
Vradi09g00000550	-2.39293	3.78251	187.471	4.64761e-12	3.05734e-10
Vradi05g00000425	2.39224	3.1556	85.0035	6.66383e-09	1.66499e-07
Vradi04g00003817	2.3916	3.0071	77.7689	1.4272e-08	3.25275e-07
Vradi08g00000585	2.38976	3.32617	120.136	3.06396e-10	1.14277e-08
Vradi01g00000479	-2.38933	0.299083	17.2118	0.000440586	0.00263226
Vradi04g00002921	2.3887	4.14596	200.353	2.44277e-12	1.77501e-10
VradiU00002076	2.38575	0.0860324	12.8497	0.00170711	0.00830091
Vradi01g00001586	2.38527	3.16574	123.203	2.43175e-10	9.35284e-09
VradiU00001002	2.38458	1.9841	49.0268	5.85735e-07	8.29755e-06
Vradi01g00000956	-2.38102	-0.0353966	10.766	0.00350085	0.0153092
Vradi05g00000945	-2.37943	1.04998	21.6338	0.000131231	0.000929253
Vradi02g00000359	-2.37911	4.11281	208.587	1.65099e-12	1.26831e-10
Vradi07g00000272	2.37863	2.30687	55.8936	2.1286e-07	3.44345e-06
Vradi10g00000413	-2.37816	1.21775	37.5011	4.12259e-06	4.62287e-05
Vradi04g00002228	2.37468	4.14144	216.59	1.14323e-12	9.43994e-11
Vradi03g00002217	2.37291	1.2206	14.3837	0.0010382	0.00547689
VradiU00001949	-2.37133	3.11908	110.772	6.40889e-10	2.17733e-08
Vradi04g00002317	-2.37072	-0.617782	8.64809	0.00770766	0.0295084
Vradi06g00000890	-2.36821	3.21479	134.741	1.06353e-10	4.54273e-09
Vradi03g00001370	-2.3671	2.95774	55.7956	2.15815e-07	3.47669e-06
Vradi01g00001831	-2.36485	0.955314	28.1787	2.73681e-05	0.000239496
Vradi04g00001944	2.3623	1.43584	35.0045	6.6263e-06	6.96743e-05
Vradi07g00000026	-2.36222	1.25015	41.0614	2.16954e-06	2.6223e-05
Vradi07g00001167	-2.36121	6.07426	363.432	6.57764e-15	1.19489e-12
Vradi09g00003068	-2.36115	2.99274	125.26	2.0885e-10	8.21619e-09
Vradi06g00000384	2.36073	1.9557	61.0568	1.05457e-07	1.86954e-06
Vradi01g00001037	2.35714	2.73734	47.3651	7.59775e-07	1.0383e-05
Vradi02g00000983	-2.35547	4.12658	213.454	1.31835e-12	1.06423e-10
Vradi04g00002484	-2.3543	2.41649	73.5771	2.27785e-08	4.84801e-07
Vradi11g00001185	2.35313	4.87415	181.34	6.4022e-12	3.99419e-10
Vradi01g00000717	2.353	0.927896	34.83	6.85546e-06	7.1669e-05
Vradi02g00000268	-2.35085	-0.510892	8.1987	0.00919398	0.0341342
Vradi04g00001605	2.35021	2.34306	59.5495	1.28842e-07	2.22285e-06
Vradi01g00003378	-2.34922	3.51678	161.867	1.89662e-11	1.01687e-09
Vradi09g00002303	-2.34913	3.37969	165.764	1.51238e-11	8.34095e-10
Vradi11g00001655	-2.34725	1.19771	24.7616	6.02467e-05	0.000474385
Vradi04g00001572	-2.34707	1.23073	24.1812	6.93087e-05	0.0005355
Vradi09g00003073	2.34668	2.94235	90.4418	3.88825e-09	1.04234e-07
Vradi02g00001990	2.346	3.20211	88.0427	4.91493e-09	1.27549e-07
Vradi02g00002334	2.34435	1.98936	45.2862	1.06181e-06	1.3918e-05
Vradi11g00001042	2.34351	2.83529	113.864	4.99446e-10	1.75272e-08
Vradi08g00001499	-2.3435	7.24678	133.238	1.18029e-10	4.9727e-09
Vradi08g00002206	-2.3433	3.21497	93.9696	2.7801e-09	7.83349e-08
Vradi09g00000137	2.34289	3.45491	141.642	6.67571e-11	3.0175e-09
Vradi01g00001386	-2.34212	6.81484	126.967	1.84362e-10	7.37495e-09
VradiU00000965	-2.33983	2.58976	104.781	1.05706e-09	3.37581e-08
Vradi04g00003559	2.33947	3.96567	145.066	5.33743e-11	2.49366e-09
Vradi10g00000512	-2.33798	0.276948	20.9581	0.000156504	0.00108221
Vradi09g00001431	-2.33681	5.77871	399.52	2.5155e-15	5.24891e-13
Vradi04g00002768	-2.33654	-0.0443226	15.7539	0.000679205	0.003823
Vradi04g00000228	-2.33578	4.23052	207.57	1.73148e-12	1.3138e-10
Vradi04g00003819	-2.33527	0.51076	20.2482	0.000188935	0.00127173
Vradi01g00001445	2.3329	0.417714	15.8264	0.000664435	0.00375738
Vradi09g00001737	-2.33277	4.15807	153.542	3.12752e-11	1.5938e-09
Vradi04g00001006	2.33266	2.45983	59.9489	1.22139e-07	2.1274e-06
Vradi04g00002754	-2.33143	2.69737	81.3095	9.76476e-09	2.33402e-07
Vradi04g00002947	-2.3303	2.20915	45.2623	1.06596e-06	1.39487e-05
Vradi09g00003016	-2.32644	2.7866	93.7777	2.83053e-09	7.94657e-08
Vradi06g00000118	-2.32614	-0.604573	8.1238	0.00947132	0.0349663
Vradi01g00002937	2.32568	0.280631	19.665	0.000221122	0.00145632
Vradi02g00000951	2.32277	0.308255	20.3171	0.000185485	0.00125096
Vradi11g00001237	-2.32203	3.66489	130.307	1.45055e-10	5.9569e-09
Vradi11g00001683	2.32092	1.18307	29.8397	1.90344e-05	0.000174376
Vradi03g00001916	-2.32004	-0.649247	8.0343	0.00981499	0.0360327
Vradi02g00004302	-2.31976	4.47249	171.882	1.07012e-11	6.1771e-10
Vradi08g00000282	-2.31467	-0.355862	11.0691	0.00314314	0.0139675
Vradi06g00001313	-2.31312	3.78881	153.167	3.20063e-11	1.62569e-09
VradiU00000394	-2.31301	3.60712	176.56	8.2746e-12	4.99094e-10
Vradi01g00003532	2.30922	2.9999	80.4627	1.06795e-08	2.51375e-07
Vradi09g00002689	-2.30731	4.5649	209.718	1.56622e-12	1.21834e-10
Vradi04g00002769	2.3045	-0.275499	10.5	0.0038522	0.0165803
Vradi01g00000595	-2.30192	5.09564	172.488	1.03468e-11	5.99493e-10
Vradi11g00000915	-2.30088	4.19433	191.642	3.75771e-12	2.56171e-10
Vradi03g00000750	-2.29822	-0.0442157	8.88475	0.0070335	0.0273788
Vradi08g00001062	-2.29668	1.87994	38.4962	3.43182e-06	3.91943e-05
Vradi04g00001242	2.29659	-0.600395	7.27234	0.0133719	0.0465175
Vradi09g00001510	-2.29647	1.07774	28.5357	2.52864e-05	0.000223368
Vradi02g00001692	2.2961	2.76372	68.4487	4.15604e-08	8.21158e-07
VradiU00000670	-2.29329	2.17227	8.86748	0.00708043	0.0275173
Vradi10g00000557	-2.29278	5.34694	308.439	3.43903e-14	4.78397e-12
Vradi01g00003416	-2.29227	3.99723	136.687	9.30773e-11	4.04307e-09
Vradi10g00000475	2.29213	4.49016	214.51	1.25629e-12	1.02637e-10
Vradi04g00003166	-2.29186	0.778041	15.9054	0.000648768	0.00368227
Vradi04g00001579	-2.29061	3.04859	97.3815	2.02945e-09	5.96321e-08
Vradi02g00002749	-2.28921	2.91822	94.9905	2.52778e-09	7.20137e-08
Vradi06g00000409	2.28765	2.07867	51.6134	3.95514e-07	5.90002e-06
Vradi09g00002388	-2.28732	0.834013	11.4969	0.00270484	0.0123075
Vradi04g00000298	-2.28692	0.442509	11.8058	0.00243036	0.0112256
Vradi04g00002677	-2.28623	2.58579	81.3708	9.70196e-09	2.3226e-07
Vradi02g00001657	-2.28339	3.07567	111.329	6.12486e-10	2.09942e-08
Vradi08g00000710	2.28293	2.27675	66.6161	5.19625e-08	1.00169e-06
Vradi06g00001037	-2.28253	0.645455	23.8769	7.46492e-05	0.000571897
Vradi02g00003301	-2.28217	-0.281662	10.2338	0.00424307	0.0179647
Vradi10g00000228	2.28133	-0.353991	11.4591	0.00274079	0.0124344
Vradi08g00000287	-2.27989	2.48134	80.6712	1.04459e-08	2.46817e-07
VradiU00000541	-2.27733	4.61109	126.051	1.97093e-10	7.82359e-09
Vradi08g00001428	2.27731	-0.72043	7.36563	0.0128677	0.044978
Vradi02g00000872	-2.27676	1.41308	37.1925	4.36665e-06	4.85599e-05
Vradi04g00001567	2.2759	2.97247	104.977	1.03952e-09	3.33104e-08
Vradi10g00000130	-2.27589	5.00192	229.115	6.58994e-13	5.98561e-11
Vradi06g00001514	2.27474	0.611248	10.4508	0.00392127	0.0168518
Vradi05g00000764	-2.2746	7.95045	382.521	3.91376e-15	7.55405e-13
Vradi04g00003759	2.27361	4.39689	189.501	4.18876e-12	2.80716e-10
Vradi04g00001987	2.26852	4.40394	175.397	8.81555e-12	5.27601e-10
Vradi02g00000666	2.26782	0.337867	17.5379	0.000400914	0.00243099
VradiU00000364	-2.26765	2.52497	66.6772	5.15732e-08	9.96674e-07
Vradi10g00000669	-2.26356	-0.0750519	10.3228	0.00410762	0.0174968
Vradi09g00002062	-2.26325	1.34567	32.6054	1.06773e-05	0.000105448
Vradi03g00000381	2.26297	2.11289	31.9855	1.21213e-05	0.000117899
Vradi08g00000348	-2.2626	0.860765	21.1684	0.000148108	0.00103131
Vradi04g00002716	2.26256	4.4478	217.258	1.10934e-12	9.18847e-11
Vradi06g00000455	2.26129	2.77997	100.964	1.47248e-09	4.54278e-08
Vradi01g00001225	-2.26118	2.43955	58.1442	1.55834e-07	2.63552e-06
Vradi03g00000118	-2.26016	3.76303	105.185	1.02122e-09	3.2783e-08
Vradi09g00002325	-2.26013	7.00668	424.852	1.34436e-15	3.1692e-13
Vradi08g00000301	-2.25926	2.8107	85.8984	6.08695e-09	1.53828e-07
Vradi01g00003269	2.25823	2.31135	48.4258	6.43057e-07	8.99232e-06
Vradi11g00000644	2.25601	0.630641	19.6299	0.000223241	0.00146809
Vradi08g00000946	2.25551	3.22801	117.246	3.82686e-10	1.38386e-08
Vradi09g00001478	-2.25418	7.05117	308.048	3.48313e-14	4.82359e-12
Vradi03g00000707	2.25362	3.45202	141.465	6.75464e-11	3.04521e-09
Vradi03g00002212	2.2525	1.57818	30.4387	1.67486e-05	0.000155792
VradiU00000323	2.25171	4.54241	106.488	9.1444e-10	2.97574e-08
Vradi06g00001522	-2.25136	0.831358	18.4564	0.000308758	0.00194514
Vradi03g00000490	2.24908	2.5681	81.4961	9.57489e-09	2.3011e-07
Vradi08g00000349	2.24855	3.45049	83.2089	8.00934e-09	1.96598e-07
Vradi04g00003745	-2.24611	2.96984	53.0292	3.20936e-07	4.90407e-06
Vradi09g00002609	-2.24486	0.70051	23.3788	8.43922e-05	0.000636124
Vradi11g00001079	-2.24442	5.14399	258.752	1.98359e-13	2.17224e-11
Vradi09g00003059	-2.24437	3.25437	125.854	1.99948e-10	7.91639e-09
Vradi08g00001164	2.24381	2.76975	47.8651	7.02099e-07	9.68389e-06
Vradi04g00001193	-2.24258	0.747359	13.2575	0.00149206	0.00742472
Vradi09g00000710	-2.2411	5.5542	286.577	7.1786e-14	9.01177e-12
Vradi08g00001827	-2.23646	3.14123	100.1	1.58955e-09	4.8699e-08
Vradi04g00002337	-2.23581	-0.302011	9.31553	0.00596757	0.0238163
Vradi02g00003769	2.23432	5.06236	247.633	3.0639e-13	3.18584e-11
Vradi04g00003501	2.23412	3.02259	78.946	1.25614e-08	2.90795e-07
Vradi04g00002782	2.23383	1.00705	19.7078	0.000218564	0.00144317
Vradi04g00001001	2.23359	2.56185	54.4841	2.60004e-07	4.08572e-06
Vradi04g00003489	2.23255	3.83373	141.65	6.67223e-11	3.0175e-09
Vradi01g00003616	-2.2322	3.00721	66.417	5.3254e-08	1.02531e-06
Vradi09g00001480	-2.23212	6.91189	256.863	2.13299e-13	2.30318e-11
Vradi08g00002203	-2.23209	0.91104	19.4453	0.000234768	0.00153441
Vradi07g00000176	-2.23031	1.69703	31.6689	1.29402e-05	0.000124764
Vradi11g00000444	-2.2299	5.6109	214.866	1.2361e-12	1.01255e-10
Vradi09g00001371	2.22931	-0.700196	7.80305	0.0107688	0.0389052
Vradi11g00001339	2.22898	-0.580646	7.97827	0.0100372	0.0366652
Vradi01g00000317	2.2284	1.14296	21.4804	0.000136549	0.000960569
Vradi07g00000290	-2.22824	5.84873	240.425	4.10139e-13	4.03373e-11
Vradi02g00002073	-2.22631	5.58251	190.194	4.04365e-12	2.73252e-10
Vradi11g00001204	2.226	3.07203	95.1029	2.50157e-09	7.13328e-08
Vradi06g00001121	-2.22437	4.54097	170.811	1.13598e-11	6.48456e-10
Vradi06g00000133	-2.2212	-0.0185413	12.351	0.00201775	0.00956881
Vradi06g00000308	2.22083	-0.0695413	11.4637	0.00273639	0.0124182
Vradi01g00002647	-2.22038	3.74189	86.8156	5.55191e-09	1.4205e-07
Vradi10g00001294	2.22013	8.95996	370.175	5.45974e-15	1.03077e-12
Vradi07g00001003	2.21933	0.399964	14.0719	0.00114634	0.00596083
Vradi06g00002133	-2.21893	2.20503	62.5493	8.68016e-08	1.57912e-06
Vradi11g00000795	2.2186	-0.115852	11.7592	0.00246972	0.0113734
Vradi01g00003494	-2.2185	0.950492	26.8776	3.67031e-05	0.000307505
Vradi04g00003219	-2.21725	2.41605	82.3531	8.75341e-09	2.12853e-07
Vradi02g00000188	2.21716	3.01075	91.0298	3.67409e-09	9.93549e-08
Vradi05g00000695	-2.21548	3.05782	76.7241	1.60053e-08	3.58691e-07
Vradi01g00001456	-2.21501	4.86211	123.798	2.32651e-10	9.01472e-09
Vradi06g00000479	-2.2149	5.40885	176.65	8.23398e-12	4.97616e-10
Vradi01g00003100	-2.21382	2.57691	71.5441	2.87936e-08	5.94785e-07
Vradi05g00000030	-2.21207	4.50145	131.154	1.3661e-10	5.64763e-09
Vradi06g00000911	-2.20993	0.518065	21.1615	0.000148377	0.00103285
Vradi08g00002039	-2.20931	-0.467313	8.75236	0.00740221	0.028528
Vradi05g00000375	2.20808	-0.214341	7.69749	0.011238	0.0403268
VradiU00000747	2.20804	0.259979	11.1478	0.00305697	0.0136464
Vradi04g00002092	2.20802	7.4831	421.642	1.45253e-15	3.32274e-13
Vradi02g00001761	-2.20297	4.40807	93.3519	2.94607e-09	8.21123e-08
Vradi01g00003645	2.20122	2.32235	40.6121	2.34764e-06	2.80355e-05
Vradi03g00000383	2.20081	1.32785	18.0955	0.000341862	0.00212081
Vradi01g00002171	2.19947	1.03928	32.1613	1.16913e-05	0.00011422
Vradi03g00001654	2.19834	4.29173	201.691	2.28989e-12	1.67574e-10
Vradi01g00002744	-2.19827	4.40801	117.164	3.85153e-10	1.38952e-08
Vradi02g00000172	2.19772	0.944379	29.5335	2.03334e-05	0.000184471
Vradi01g00003394	2.19691	2.05012	51.1285	4.25263e-07	6.27772e-06
Vradi09g00000406	-2.1938	0.148048	13.8367	0.00123613	0.00635215
Vradi08g00001937	-2.19177	2.40949	64.8843	6.44576e-08	1.21377e-06
Vradi01g00000477	-2.19169	1.08262	25.7678	4.74586e-05	0.000384677
Vradi02g00001051	2.19069	-0.448664	8.82142	0.00720726	0.027909
Vradi06g00000142	-2.18952	6.4492	295.662	5.25471e-14	6.96463e-12
Vradi02g00003607	-2.18644	0.394256	11.9846	0.00228565	0.0106496
Vradi02g00002040	-2.18627	3.37369	101.459	1.40974e-09	4.37105e-08
Vradi04g00000358	-2.18438	4.09737	150.899	3.6842e-11	1.8225e-09
Vradi01g00000854	2.18373	1.55832	8.93244	0.00690572	0.0269645
Vradi07g00000214	2.1828	2.0774	45.5734	1.01318e-06	1.33314e-05
Vradi03g00000272	2.18222	0.0459792	10.7023	0.00358169	0.0156096
Vradi06g00001729	2.18104	1.39347	20.4706	0.000178046	0.00120924
Vradi01g00000307	-2.18091	2.25613	43.7841	1.36143e-06	1.73663e-05
Vradi01g00000184	-2.18087	-0.388474	9.05236	0.00659557	0.0259273
Vradi03g00001864	-2.18001	0.519357	17.9419	0.000357114	0.00220391
Vradi02g00002459	-2.17991	1.50285	40.6454	2.33389e-06	2.78929e-05
Vradi07g00001406	2.17967	2.75893	92.4195	3.21748e-09	8.81982e-08
Vradi05g00000438	-2.17954	3.41188	102.72	1.26265e-09	3.95871e-08
Vradi02g00003621	2.17746	0.649248	16.6954	0.000512506	0.00300555
Vradi04g00000518	2.17703	2.29661	45.0814	1.09802e-06	1.43258e-05
Vradi05g00000733	2.17701	1.11608	26.8216	3.71765e-05	0.000310713
Vradi07g00000583	2.1761	0.612365	17.4017	0.000416987	0.00250972
Vradi04g00002711	2.17547	1.81204	42.802	1.60683e-06	2.02126e-05
Vradi09g00003365	-2.17543	-0.157242	10.9084	0.00332747	0.0146736
Vradi11g00001142	-2.17483	3.26727	122.557	2.552e-10	9.74215e-09
Vradi09g00001920	-2.17418	5.00773	264.907	1.57082e-13	1.76401e-11
Vradi10g00000508	2.17041	5.41584	220.392	9.64271e-13	8.11406e-11
Vradi11g00001492	-2.16999	4.47766	159.09	2.23516e-11	1.16993e-09
Vradi10g00000933	-2.16961	2.8266	77.5345	1.46423e-08	3.31755e-07
Vradi08g00002089	2.16864	0.63277	8.71576	0.00750786	0.0288632
Vradi06g00000735	-2.16834	4.54966	189.891	4.1063e-12	2.7688e-10
Vradi05g00000149	-2.16777	7.17383	339.093	1.32556e-14	2.15452e-12
Vradi09g00003004	-2.16761	0.00603378	8.17585	0.00927762	0.034391
Vradi07g00000675	2.16756	2.75091	97.4257	2.0213e-09	5.94493e-08
Vradi05g00000316	-2.16676	5.20616	243.143	3.67074e-13	3.68051e-11
Vradi01g00003499	-2.16644	-0.504906	8.20907	0.00915629	0.0340188
Vradi08g00002012	-2.16609	0.731436	19.8841	0.000208371	0.00138385
VradiU00002112	-2.1651	0.146823	11.0188	0.0031996	0.0141846
Vradi02g00000108	2.1648	0.508314	19.5778	0.000226429	0.00148652
Vradi02g00004246	-2.16151	0.744121	13.6575	0.00130976	0.00666142
VradiU00000993	2.16051	1.4977	37.405	4.19691e-06	4.69258e-05
Vradi01g00000127	2.15939	3.59821	125.231	2.09285e-10	8.22284e-09
Vradi04g00003039	2.15864	1.35029	35.0374	6.58417e-06	6.93021e-05
Vradi10g00001394	2.15563	5.16113	257.348	2.09346e-13	2.26843e-11
Vradi06g00000407	2.15451	2.88352	59.6124	1.27761e-07	2.20913e-06
Vradi02g00002706	-2.15129	4.27007	182.194	6.11916e-12	3.85657e-10
Vradi06g00000880	-2.15025	2.75406	84.7717	6.82279e-09	1.70058e-07
Vradi04g00001155	-2.14871	5.17802	210.449	1.51398e-12	1.18366e-10
Vradi06g00001913	2.14758	4.82203	212.393	1.38403e-12	1.10699e-10
Vradi07g00000799	2.14575	4.60427	183.126	5.82613e-12	3.68693e-10
Vradi01g00001459	2.14191	6.47546	292.296	5.89231e-14	7.64565e-12
Vradi05g00000747	2.14034	3.10824	86.0861	5.97304e-09	1.5132e-07
Vradi08g00000692	2.13925	3.88429	95.5127	2.40847e-09	6.92683e-08
Vradi03g00002329	2.13726	0.262377	14.8825	0.000887755	0.0048047
Vradi02g00002501	-2.13637	5.67097	180.162	6.81619e-12	4.22686e-10
Vradi02g00003416	-2.13615	0.891036	23.7233	7.75151e-05	0.000591213
Vradi08g00001302	-2.13543	5.65661	258.926	1.97039e-13	2.16547e-11
Vradi01g00003270	2.1354	1.46897	31.0427	1.47444e-05	0.000139162
Vradi11g00000581	2.13475	3.12234	88.9627	4.48984e-09	1.17704e-07
Vradi09g00003445	-2.13348	2.25283	62.482	8.75601e-08	1.58874e-06
Vradi08g00001144	-2.13209	2.55818	65.7751	5.76632e-08	1.10332e-06
Vradi03g00001695	2.13107	-0.0757748	10.06	0.00452171	0.0189676
Vradi06g00001206	-2.12802	2.20029	53.869	2.84067e-07	4.41276e-06
Vradi04g00002962	-2.12783	6.28681	365.755	6.1666e-15	1.14034e-12
Vradi06g00000163	-2.12721	6.64409	344.557	1.12802e-14	1.89324e-12
Vradi09g00001719	-2.1266	2.43313	56.8732	1.85635e-07	3.07059e-06
Vradi09g00000922	-2.12648	1.26154	26.4111	4.08589e-05	0.000337833
Vradi11g00000611	2.12597	2.29942	46.0666	9.35277e-07	1.24497e-05
Vradi04g00003054	2.12503	2.82236	72.6372	2.53687e-08	5.33312e-07
Vradi07g00000929	-2.12493	2.15401	35.0818	6.52764e-06	6.87774e-05
Vradi03g00001777	2.1248	0.864503	21.8645	0.000123657	0.000882954
VradiU00001006	2.1244	2.39215	52.0917	3.68387e-07	5.54953e-06
Vradi04g00002341	-2.12249	3.80364	138.702	8.12104e-11	3.60854e-09
Vradi05g00000592	2.12147	0.836456	12.5947	0.00185881	0.00892472
Vradi08g00001079	2.1209	-0.234577	7.80051	0.0107798	0.0389314
Vradi02g00004393	-2.12074	0.48421	10.3401	0.00408197	0.0174091
Vradi04g00003335	2.12058	0.225001	14.706	0.000938059	0.005025
Vradi01g00003002	-2.12005	2.03304	57.8853	1.6145e-07	2.71653e-06
Vradi08g00002230	2.11966	3.84308	118.564	3.45591e-10	1.26452e-08
Vradi02g00000699	-2.11781	2.68299	33.4008	9.09343e-06	9.18024e-05
Vradi03g00002326	-2.11697	6.78202	230.833	6.12344e-13	5.62e-11
Vradi02g00000467	-2.1166	7.27133	411.218	1.87494e-15	4.13585e-13
Vradi09g00001739	-2.11655	4.19641	152.988	3.23611e-11	1.63832e-09
Vradi04g00001622	-2.11637	-0.366658	7.61795	0.0116066	0.0413803
Vradi10g00001062	2.11618	-0.27409	8.87144	0.00706963	0.0274864
Vradi11g00000808	-2.11574	3.89122	119.218	3.28637e-10	1.21254e-08
Vradi05g00001070	-2.11415	2.85108	70.8649	3.11745e-08	6.37993e-07
Vradi06g00001581	-2.11405	5.43636	156.834	2.55908e-11	1.326e-09
Vradi08g00000556	-2.11278	2.05841	45.506	1.02437e-06	1.34615e-05
Vradi10g00001172	2.11161	0.593594	20.2353	0.000189588	0.00127529
Vradi02g00003156	-2.11142	7.98047	340.977	1.25348e-14	2.09242e-12
Vradi08g00000060	-2.11116	5.01106	232.811	5.6308e-13	5.28542e-11
VradiU00000254	-2.10814	2.93355	84.3709	7.10757e-09	1.76161e-07
Vradi09g00000004	2.10726	2.66907	80.2823	1.08863e-08	2.55658e-07
Vradi08g00001981	-2.10705	4.39383	172.204	1.05115e-11	6.07893e-10
Vradi03g00001067	-2.10599	4.50046	171.605	1.08675e-11	6.23812e-10
Vradi02g00003795	-2.10558	4.47904	214.069	1.2818e-12	1.04402e-10
Vradi11g00001155	-2.10541	3.21841	103.556	1.17438e-09	3.71742e-08
Vradi09g00001754	2.10428	3.8791	135.208	1.02987e-10	4.42341e-09
Vradi09g00000402	2.10366	0.0849534	13.8116	0.00124619	0.00639177
Vradi03g00000134	-2.10356	1.23428	23.8655	7.48585e-05	0.000573074
Vradi02g00003312	-2.10288	3.02756	93.6982	2.85172e-09	7.99146e-08
Vradi08g00000262	-2.10287	3.92431	95.184	2.48282e-09	7.09949e-08
Vradi06g00000787	2.09814	0.570371	20.1014	0.00019652	0.00131619
Vradi09g00000441	2.0966	0.315637	15.7722	0.000675437	0.00380775
Vradi11g00001603	-2.09551	7.34762	189.632	4.16085e-12	2.79946e-10
Vradi01g00002801	-2.09526	2.36725	70.6031	3.21491e-08	6.57066e-07
Vradi02g00002950	2.09315	3.70908	96.1539	2.27034e-09	6.58955e-08
Vradi06g00001584	-2.09279	4.03598	87.5772	5.14662e-09	1.32891e-07
Vradi01g00000556	-2.09097	2.50996	66.9918	4.96175e-08	9.62493e-07
Vradi01g00000522	-2.09062	4.21788	148.36	4.3225e-11	2.09228e-09
VradiU00000133	2.08998	1.7276	23.0752	9.10088e-05	0.000679694
Vradi06g00000642	-2.08981	3.17614	97.0862	2.08473e-09	6.09666e-08
Vradi02g00001099	2.08759	-0.460001	7.30113	0.013214	0.0460531
Vradi06g00002151	2.08649	1.31253	31.8855	1.23736e-05	0.00012
Vradi03g00002269	-2.0831	1.42191	32.4839	1.09446e-05	0.000107778
Vradi10g00000455	2.08016	1.21574	25.7637	4.75043e-05	0.000384845
VradiU00000078	-2.07852	6.39906	329.806	1.75386e-14	2.72174e-12
Vradi07g00001002	-2.07756	4.36151	150.881	3.68844e-11	1.8225e-09
Vradi02g00003659	2.07674	1.64196	37.9407	3.80024e-06	4.29257e-05
Vradi08g00000728	-2.07335	4.38688	178.461	7.46644e-12	4.5479e-10
Vradi04g00002027	2.07309	0.39135	12.8627	0.00169974	0.00826895
Vradi04g00001743	2.07263	6.10307	204.033	2.0468e-12	1.52311e-10
VradiU00000485	2.07201	3.11849	94.641	2.61122e-09	7.41856e-08
Vradi02g00001958	2.07194	5.19356	184.644	5.38095e-12	3.43336e-10
Vradi01g00002800	-2.07148	1.77304	37.7266	3.95363e-06	4.4493e-05
Vradi09g00001084	-2.07068	7.51582	211.774	1.42404e-12	1.13052e-10
Vradi04g00000195	2.07034	0.31625	15.1572	0.000815265	0.00448069
VradiU00000998	2.0702	2.16785	58.092	1.56947e-07	2.6471e-06
Vradi09g00001892	-2.06913	2.56437	58.1545	1.55614e-07	2.63324e-06
VradiU00001269	-2.06895	4.05209	100.295	1.56237e-09	4.79614e-08
Vradi08g00001425	-2.06485	2.92468	89.4391	4.28563e-09	1.13507e-07
Vradi08g00001699	-2.06396	5.90605	194.331	3.28377e-12	2.25856e-10
Vradi08g00001211	2.06332	-0.359702	7.6565	0.0114263	0.0408553
Vradi01g00001907	-2.0633	2.7661	33.2454	9.38143e-06	9.41558e-05
Vradi02g00001751	2.06301	1.5643	29.326	2.12685e-05	0.000191603
Vradi06g00001672	-2.0614	1.51577	30.3824	1.69503e-05	0.000157478
Vradi03g00000060	2.0607	2.4206	40.4045	2.43531e-06	2.89278e-05
Vradi09g00003345	-2.06067	3.61354	62.8586	8.34064e-08	1.52412e-06
VradiU00001278	-2.05998	4.92393	185.395	5.17438e-12	3.31525e-10
Vradi09g00003148	-2.0593	2.97903	67.4256	4.70531e-08	9.19679e-07
Vradi01g00003129	2.05919	1.23969	25.1295	5.51778e-05	0.000439969
Vradi09g00001366	2.05901	1.37871	26.3722	4.12278e-05	0.000340518
Vradi04g00002621	-2.05885	3.41453	98.3293	1.86256e-09	5.54672e-08
Vradi03g00001116	-2.05816	3.37939	78.2821	1.34968e-08	3.10125e-07
Vradi03g00000651	2.05811	6.58429	226.082	7.51083e-13	6.60825e-11
Vradi10g00000819	-2.05721	3.99481	161.308	1.95993e-11	1.04536e-09
Vradi04g00002532	2.05701	0.169551	12.7414	0.00176982	0.00855466
Vradi10g00001291	2.05668	1.58939	37.5233	4.10558e-06	4.60882e-05
Vradi10g00000992	-2.05661	4.48439	176.118	8.47565e-12	5.09231e-10
Vradi10g00001186	-2.05644	1.23427	18.844	0.000277081	0.00177417
Vradi01g00002544	2.05336	3.51724	80.7091	1.0404e-08	2.46016e-07
Vradi02g00003390	-2.05287	5.37854	197.487	2.8093e-12	2.00362e-10
Vradi10g00000198	-2.05218	2.64979	44.3576	1.23732e-06	1.59411e-05
Vradi06g00001733	2.051	1.26862	23.0814	9.08665e-05	0.00067896
Vradi01g00001624	-2.05079	4.0805	106.794	8.91113e-10	2.90902e-08
Vradi09g00003242	-2.05063	7.93523	399.239	2.53361e-15	5.2512e-13
Vradi04g00000485	2.04974	0.903644	17.9326	0.000358054	0.00220839
Vradi11g00000933	2.04929	3.19081	76.279	1.68128e-08	3.74612e-07
Vradi03g00002241	2.0462	3.88009	127.482	1.77614e-10	7.12346e-09
Vradi11g00000400	-2.04442	0.858589	18.1864	0.000333175	0.00207484
Vradi06g00000858	-2.04072	9.81195	312.131	3.05191e-14	4.36338e-12
Vradi10g00000111	-2.0406	2.08887	17.4315	0.000413401	0.00249397
Vradi09g00000209	2.04039	1.89817	42.2524	1.765e-06	2.1899e-05
VradiU00000912	2.03921	0.29981	14.2431	0.00108551	0.00568666
Vradi06g00000262	-2.03821	3.95624	128.344	1.66894e-10	6.75496e-09
Vradi01g00001593	2.03669	-0.0880269	12.1216	0.00218112	0.0102258
Vradi04g00000324	-2.03545	0.809322	15.1292	0.000822342	0.00450916
Vradi03g00001401	-2.03085	1.17251	27.1079	3.48243e-05	0.000294078
Vradi04g00003798	-2.03056	1.59487	36.1563	5.30929e-06	5.76112e-05
Vradi01g00002066	-2.03037	5.28001	208.176	1.68304e-12	1.28653e-10
Vradi06g00000665	-2.02893	3.58408	67.9794	4.39872e-08	8.64681e-07
Vradi11g00000884	2.02674	7.64115	301.63	4.30173e-14	5.80113e-12
Vradi10g00000278	-2.02671	0.433914	7.75084	0.0109981	0.0395717
Vradi09g00003109	-2.02502	2.41859	52.1503	3.65207e-07	5.51238e-06
Vradi09g00002272	2.0248	2.74183	77.6608	1.44415e-08	3.28411e-07
Vradi04g00002012	2.02453	0.261046	15.9927	0.000631916	0.00359522
Vradi02g00003806	2.02418	0.27132	13.0423	0.00160155	0.0078594
Vradi11g00000404	-2.02411	2.28587	45.3476	1.05119e-06	1.37905e-05
Vradi01g00000164	2.02366	3.20126	92.4062	3.22154e-09	8.81982e-08
Vradi03g00001012	-2.01754	3.7381	117.205	3.8392e-10	1.38669e-08
Vradi01g00003058	-2.01606	2.98904	73.4539	2.31009e-08	4.90648e-07
Vradi11g00000243	2.01377	1.38151	29.6313	1.99082e-05	0.000181411
Vradi09g00002576	2.01345	4.58174	144.768	5.44153e-11	2.527e-09
Vradi08g00001868	2.01316	-0.234912	7.58269	0.0117743	0.0418236
Vradi04g00002829	-2.01297	-0.0796452	9.37053	0.00584487	0.0234143
Vradi01g00001832	-2.012	2.4802	56.6215	1.92246e-07	3.14957e-06
Vradi10g00000454	2.0099	3.10645	82.8471	8.31512e-09	2.03155e-07
Vradi11g00001169	-2.00984	1.10186	19.7121	0.000218312	0.00144274
Vradi01g00002114	-2.0081	2.45616	47.8442	7.04405e-07	9.70702e-06
Vradi04g00003412	-2.00728	9.01823	200.186	2.46256e-12	1.78518e-10
Vradi02g00002635	2.00645	1.76252	27.5207	3.17148e-05	0.000272515
Vradi02g00004379	2.00436	5.47609	165.401	1.54431e-11	8.50112e-10
Vradi06g00000877	2.00427	1.99053	53.4217	3.03089e-07	4.67999e-06
Vradi10g00000574	-2.00414	7.6708	245.225	3.37443e-13	3.43218e-11
Vradi04g00002880	2.00209	1.96307	38.5637	3.38981e-06	3.87432e-05
VradiU00001409	-2.00183	1.23	20.1605	0.000193425	0.00129799
Vradi02g00003595	-2.0014	3.95298	116.033	4.2072e-10	1.50552e-08
Vradi04g00002551	-2.00116	2.40202	51.919	3.77938e-07	5.6768e-06
Vradi07g00000178	-1.99975	3.37342	74.1029	2.14566e-08	4.6256e-07
Vradi01g00002351	-1.99916	3.85193	98.3967	1.85129e-09	5.52381e-08
Vradi05g00000874	-1.99893	2.75952	80.7125	1.04003e-08	2.46016e-07
Vradi05g00000326	1.99801	2.80393	52.1263	3.66509e-07	5.52933e-06
Vradi05g00000330	1.99765	4.54069	113.767	5.03321e-10	1.76431e-08
Vradi06g00000027	-1.99686	5.43546	179.297	7.13863e-12	4.38281e-10
Vradi10g00000177	1.99607	5.08893	176.292	8.39599e-12	5.05429e-10
Vradi02g00003019	1.99602	3.41808	80.8678	1.02307e-08	2.43034e-07
Vradi07g00000341	-1.99554	5.89833	240.682	4.05837e-13	4.01516e-11
Vradi01g00001229	-1.9926	1.04607	21.1343	0.000149434	0.00103938
VradiU00000356	1.99221	2.10725	46.0847	9.32537e-07	1.24239e-05
Vradi09g00001466	1.9919	0.702261	13.9866	0.00117807	0.00610115
Vradi01g00002635	-1.99168	8.46364	133.29	1.1761e-10	4.96178e-09
Vradi09g00003113	1.9905	2.70733	71.7143	2.82285e-08	5.85854e-07
Vradi05g00000485	-1.99008	0.701477	11.8741	0.00237396	0.0109996
Vradi02g00002646	-1.98993	6.08574	203.155	2.13444e-12	1.57693e-10
Vradi07g00001383	1.98969	2.21279	48.5901	6.26796e-07	8.79451e-06
Vradi05g00000990	1.98923	-0.133349	9.46413	0.00564239	0.0227508
Vradi01g00001550	-1.98906	1.31554	32.6228	1.06396e-05	0.000105143
Vradi01g00002633	-1.98854	3.3203	90.1845	3.98623e-09	1.06398e-07
Vradi09g00003104	-1.9881	1.82815	37.2729	4.30157e-06	4.78706e-05
Vradi02g00003157	-1.98747	6.57753	239.93	4.18544e-13	4.07744e-11
Vradi04g00002608	1.9867	-0.279798	7.12775	0.0141975	0.0488794
Vradi04g00000299	-1.98581	0.317248	14.821	0.000904948	0.00487691
Vradi06g00001044	-1.98566	3.25144	92.6137	3.15877e-09	8.69422e-08
Vradi04g00000241	-1.9855	5.05179	91.5812	3.48495e-09	9.47379e-08
Vradi02g00003551	-1.98495	5.36997	229.625	6.44752e-13	5.87352e-11
Vradi09g00002035	-1.98229	-0.474676	8.90872	0.00696894	0.0271667
Vradi01g00002746	-1.98042	6.72943	243.837	3.56892e-13	3.60181e-11
Vradi09g00003187	1.97903	3.12923	71.2389	2.98379e-08	6.13894e-07
Vradi09g00001087	-1.97888	2.46272	44.781	1.15363e-06	1.4969e-05
Vradi02g00001291	1.97887	1.49983	24.4445	6.50244e-05	0.000507476
Vradi08g00001014	-1.97857	4.53707	174.029	9.5026e-12	5.61108e-10
Vradi02g00003711	1.97781	0.03282	10.2741	0.00418115	0.0177488
Vradi04g00003428	-1.97781	6.10546	210.531	1.50822e-12	1.18366e-10
Vradi10g00000675	-1.97732	3.59246	118.796	3.39462e-10	1.24653e-08
VradiU00000726	1.97728	-0.0158375	8.55719	0.00798538	0.0303513
Vradi09g00001287	1.97702	3.28215	65.8592	5.70635e-08	1.0932e-06
Vradi08g00001027	-1.97681	6.43407	265.088	1.5602e-13	1.75847e-11
Vradi02g00001935	1.97678	2.65476	71.6421	2.84668e-08	5.89757e-07
Vradi04g00003295	-1.97234	-0.0190944	8.39153	0.00852047	0.032042
Vradi10g00001209	-1.97154	7.12277	163.491	1.72488e-11	9.32783e-10
Vradi01g00003176	-1.97129	2.66046	77.877	1.41048e-08	3.22417e-07
Vradi04g00003861	1.97122	5.21784	138.31	8.33794e-11	3.67846e-09
Vradi10g00000315	-1.97049	1.61671	37.725	3.95484e-06	4.4493e-05
VradiU00000535	-1.97041	1.97526	42.3415	1.73825e-06	2.16018e-05
Vradi08g00001055	1.9698	7.31738	237.765	4.57663e-13	4.41673e-11
Vradi04g00001112	-1.96942	6.0441	236.107	4.90329e-13	4.67356e-11
Vradi03g00000508	1.96924	3.85823	111.511	6.035e-10	2.07311e-08
Vradi03g00001289	1.96772	-0.327046	8.80608	0.00725008	0.0280397
Vradi02g00000290	1.96697	0.0480937	8.05968	0.00971616	0.0357443
Vradi09g00003224	1.96675	2.91994	78.365	1.33759e-08	3.08035e-07
Vradi09g00002761	-1.96622	3.12383	55.8173	2.15157e-07	3.47151e-06
Vradi01g00000343	1.96569	4.68716	139.144	7.88312e-11	3.52149e-09
Vradi03g00001183	-1.96552	7.1297	312.792	2.98779e-14	4.31164e-12
Vradi01g00001779	-1.96536	2.29682	45.0633	1.10129e-06	1.43624e-05
Vradi02g00002308	-1.96444	1.31031	29.9301	1.86689e-05	0.00017123
Vradi04g00002973	-1.96386	5.27418	223.445	8.42695e-13	7.2089e-11
Vradi09g00003239	-1.96362	2.7762	71.1023	3.03189e-08	6.22545e-07
Vradi02g00003807	1.96173	0.915822	14.5231	0.000993513	0.00528266
Vradi11g00000571	-1.96025	6.93531	302.011	4.2477e-14	5.75339e-12
Vradi01g00000099	-1.96	5.3379	173.256	9.9164e-12	5.81097e-10
Vradi01g00000161	1.95981	1.12645	27.1696	3.43393e-05	0.000291017
VradiU00002168	-1.95909	5.31954	73.413	2.32089e-08	4.92265e-07
Vradi10g00000597	-1.95805	2.23984	42.8729	1.58759e-06	1.99788e-05
Vradi01g00002785	-1.95793	9.28524	202.295	2.22423e-12	1.63544e-10
Vradi02g00003885	-1.9573	8.74977	227.491	7.06645e-13	6.25827e-11
VradiU00000768	-1.95596	1.01885	23.0643	9.12563e-05	0.000680884
Vradi11g00000426	-1.95548	5.20821	229.796	6.4005e-13	5.84794e-11
Vradi04g00002026	1.95534	3.51629	76.924	1.56567e-08	3.519e-07
Vradi04g00001696	-1.95508	3.03675	81.7546	9.31858e-09	2.2465e-07
VradiU00000633	-1.95481	1.85639	29.8882	1.88376e-05	0.000172675
Vradi04g00003403	1.95414	1.94671	29.3092	2.13464e-05	0.00019218
Vradi04g00000313	1.95183	4.03579	127.62	1.75843e-10	7.07802e-09
Vradi04g00003204	1.95155	9.03749	385.916	3.57787e-15	6.94917e-13
Vradi02g00002716	1.95091	3.65998	77.4045	1.48522e-08	3.35526e-07
Vradi02g00004122	1.95091	2.73406	77.0223	1.54883e-08	3.48623e-07
Vradi09g00000675	1.95052	2.46197	45.9197	9.57775e-07	1.26944e-05
Vradi08g00001290	-1.9503	1.24359	25.0358	5.64237e-05	0.000448514
Vradi01g00000962	1.94963	4.11657	83.5683	7.71772e-09	1.89911e-07
Vradi09g00002943	-1.9494	0.59264	13.5258	0.00136694	0.0069022
Vradi01g00000792	-1.949	3.06651	54.6605	2.53524e-07	3.99252e-06
Vradi01g00000406	1.94898	3.91339	84.4668	7.03825e-09	1.74626e-07
Vradi02g00000635	1.94852	0.472487	14.2054	0.0010986	0.00574451
Vradi01g00002661	-1.94831	4.51171	114.173	4.87317e-10	1.71992e-08
Vradi10g00000251	-1.9482	6.3812	222.894	8.63312e-13	7.34457e-11
Vradi02g00000596	1.94724	-0.274106	7.36224	0.0128857	0.0450205
Vradi08g00000057	1.94666	3.05688	69.8774	3.50292e-08	7.07541e-07
Vradi03g00001623	-1.94568	5.01771	184.782	5.34242e-12	3.41583e-10
Vradi05g00000797	1.94562	2.6848	70.334	3.3186e-08	6.75576e-07
Vradi02g00001092	-1.94536	1.8849	36.6987	4.79079e-06	5.26135e-05
Vradi09g00000973	-1.94493	8.18793	259.447	1.93153e-13	2.13034e-11
Vradi02g00004225	-1.94437	0.208174	9.38758	0.00580741	0.0232824
VradiU00000999	1.94348	2.6431	31.1278	1.44839e-05	0.000136913
Vradi09g00002060	1.94316	2.30006	47.2233	7.77067e-07	1.05762e-05
Vradi03g00001027	-1.94277	5.86898	162.472	1.83054e-11	9.84326e-10
Vradi01g00003065	1.94117	3.07949	57.67	1.66291e-07	2.78644e-06
Vradi02g00003132	1.94045	3.32106	72.4297	2.59828e-08	5.44393e-07
Vradi04g00000401	1.94034	4.29481	130.408	1.4401e-10	5.92186e-09
Vradi01g00003464	-1.93994	3.68938	108.255	7.88597e-10	2.61865e-08
Vradi04g00001595	1.93958	1.27722	30.6733	1.59368e-05	0.00014914
Vradi08g00001442	1.93895	3.64945	78.3949	1.33326e-08	3.07268e-07
Vradi09g00002821	1.93877	5.41867	174.603	9.20749e-12	5.4893e-10
Vradi11g00000473	1.9382	1.00533	23.3908	8.41414e-05	0.000634698
Vradi01g00003175	-1.93808	3.94845	97.2185	2.05975e-09	6.04075e-08
Vradi06g00000406	1.93628	1.73929	37.9002	3.82874e-06	4.32161e-05
Vradi01g00002392	-1.93357	0.761986	16.5311	0.000538013	0.00313844
Vradi04g00002376	-1.9323	3.67215	117.854	3.65067e-10	1.32948e-08
Vradi02g00000024	1.9322	1.31554	21.8889	0.000122882	0.000877828
Vradi04g00001589	-1.93109	4.95751	99.6677	1.65193e-09	5.03106e-08
Vradi01g00003640	-1.93046	4.72784	188.526	4.40265e-12	2.91765e-10
Vradi09g00003137	-1.93032	4.7021	128.776	1.61797e-10	6.58315e-09
Vradi06g00001776	-1.92975	5.5508	224.191	8.15587e-13	7.03546e-11
Vradi02g00000338	-1.92972	3.30425	50.5241	4.65821e-07	6.78561e-06
Vradi09g00001185	1.92891	-0.300719	9.10866	0.00645531	0.0254601
Vradi08g00000104	-1.92793	0.143519	7.76498	0.0109355	0.039383
Vradi10g00001319	1.92367	2.62382	61.0578	1.05443e-07	1.86954e-06
Vradi01g00000288	-1.92343	1.32719	8.29344	0.00885599	0.0331142
Vradi04g00000751	-1.92306	3.88107	93.9793	2.77758e-09	7.83349e-08
Vradi03g00002220	1.92195	2.20879	45.8636	9.6652e-07	1.27908e-05
Vradi02g00004430	-1.92124	4.1791	129.328	1.55527e-10	6.3666e-09
Vradi05g00000807	1.92039	2.40319	56.3246	2.00378e-07	3.26721e-06
Vradi01g00000761	-1.91985	1.08554	24.9761	5.72321e-05	0.000454472
Vradi02g00003693	-1.91977	5.30401	225.375	7.74539e-13	6.73783e-11
Vradi09g00000041	-1.91957	3.37198	88.2047	4.83698e-09	1.25737e-07
Vradi11g00001191	1.91716	1.9127	42.0732	1.8202e-06	2.25025e-05
Vradi01g00003566	1.91639	4.53302	137.69	8.69441e-11	3.81936e-09
VradiU00000801	1.91615	0.456633	14.4321	0.00102243	0.00540847
Vradi01g00003363	-1.91595	4.53276	173.474	9.79748e-12	5.7522e-10
Vradi01g00000151	-1.91551	4.47335	123.57	2.36628e-10	9.14586e-09
Vradi02g00004041	1.91394	1.52987	36.3891	5.07962e-06	5.54307e-05
Vradi03g00001540	-1.91324	0.0537371	11.2649	0.0029335	0.0131771
Vradi05g00000883	-1.91202	4.54938	146.52	4.8604e-11	2.30213e-09
Vradi08g00000568	-1.91179	2.50817	53.0158	3.21562e-07	4.91122e-06
Vradi09g00001820	1.91131	3.59639	103.806	1.14938e-09	3.65552e-08
Vradi01g00002443	-1.9092	6.45162	274.571	1.09996e-13	1.31154e-11
Vradi01g00003436	-1.90783	1.26393	24.853	5.89419e-05	0.000466271
Vradi03g00001341	-1.90782	0.315576	13.5424	0.00135957	0.00687608
Vradi04g00000915	1.90674	0.243813	7.79933	0.0107849	0.0389442
VradiU00001303	-1.9066	1.44362	23.7042	7.78801e-05	0.000593265
Vradi07g00000897	-1.90627	4.11054	131.9	1.29612e-10	5.40903e-09
Vradi04g00001316	-1.90579	0.558897	13.5952	0.00133645	0.00677594
Vradi04g00001428	-1.90576	2.67595	49.8045	5.1971e-07	7.47888e-06
Vradi09g00001870	-1.90547	0.802304	20.338	0.000184451	0.00124453
Vradi09g00001416	-1.90536	3.26215	69.4608	3.68096e-08	7.37672e-07
Vradi01g00002730	1.90526	0.800177	13.4665	0.00139354	0.00701585
Vradi08g00001340	1.90423	4.0547	143.165	6.04015e-11	2.75935e-09
VradiU00000179	-1.90387	4.39513	139.828	7.53056e-11	3.37531e-09
Vradi03g00001645	1.90303	2.69684	56.5309	1.9469e-07	3.18454e-06
Vradi02g00002647	-1.903	7.97636	263.873	1.63302e-13	1.82721e-11
Vradi07g00000911	-1.90182	4.14428	122.557	2.5521e-10	9.74215e-09
Vradi02g00001395	1.89988	1.94087	31.5279	1.33244e-05	0.00012787
VradiU00000730	-1.89973	9.64842	311.599	3.10462e-14	4.38192e-12
Vradi08g00002360	1.8978	3.35849	63.7158	7.47315e-08	1.38195e-06
Vradi07g00000783	-1.8977	0.124957	10.2328	0.00424461	0.0179685
Vradi06g00000408	1.89703	1.64842	35.4803	6.0433e-06	6.44437e-05
Vradi04g00000020	-1.89645	3.89316	120.262	3.03472e-10	1.13448e-08
Vradi09g00001482	-1.89548	5.59249	145.99	5.02883e-11	2.36739e-09
Vradi06g00001320	-1.89491	6.80703	311.886	3.07608e-14	4.37767e-12
Vradi02g00001638	-1.89421	1.70958	33.0437	9.7702e-06	9.74781e-05
Vradi04g00000792	1.89299	1.51589	22.1679	0.000114414	0.000825163
Vradi09g00000765	-1.89199	2.36082	36.6578	4.8279e-06	5.29458e-05
Vradi03g00000739	-1.89169	0.345971	10.2081	0.00428306	0.0181125
Vradi09g00001271	1.89111	0.224213	10.2972	0.00414603	0.0176288
Vradi09g00003047	-1.89051	2.59254	54.4815	2.60104e-07	4.08572e-06
Vradi01g00000674	-1.88879	-0.153157	7.14409	0.0141015	0.0486028
Vradi03g00001406	1.88803	1.90691	26.8642	3.68161e-05	0.000308201
Vradi01g00003225	-1.88773	2.10537	39.3027	2.96468e-06	3.43418e-05
Vradi03g00000026	-1.88772	4.0911	116.89	3.93435e-10	1.41444e-08
Vradi02g00000041	1.8875	1.558	30.1593	1.77751e-05	0.000164055
Vradi04g00000260	-1.88732	5.85146	245.194	3.37862e-13	3.43218e-11
Vradi11g00000280	1.88681	1.38936	26.6255	3.88886e-05	0.000323447
Vradi01g00002321	-1.88677	7.89568	228.538	6.7552e-13	6.08204e-11
Vradi06g00000157	-1.88631	2.1155	36.2259	5.2394e-06	5.69329e-05
Vradi09g00002665	1.88603	5.35196	187.407	4.66293e-12	3.05734e-10
Vradi08g00001984	1.88419	4.13963	41.9779	1.85033e-06	2.28476e-05
Vradi02g00000038	-1.88296	5.50107	169.511	1.222e-11	6.93708e-10
Vradi04g00002206	1.8818	0.451035	13.8327	0.00123775	0.00635797
Vradi10g00000222	-1.88073	4.21289	152.487	3.33787e-11	1.68707e-09
Vradi02g00004304	-1.88005	5.7994	202.099	2.24531e-12	1.64702e-10
Vradi01g00001739	-1.8795	0.00177619	9.41302	0.00575198	0.0231178
Vradi02g00000112	-1.87897	3.24975	54.177	2.71728e-07	4.24241e-06
Vradi04g00000322	1.87879	0.580658	12.2741	0.002071	0.0097838
Vradi09g00001571	1.87829	4.8697	71.9025	2.76181e-08	5.75119e-07
Vradi09g00000842	-1.87764	0.914762	16.5179	0.000540128	0.00314899
Vradi09g00003112	1.87743	0.0567967	12.063	0.00222521	0.0104057
Vradi09g00002276	1.87724	1.25787	21.923	0.000121812	0.000870783
Vradi11g00000830	1.87631	0.861369	15.0939	0.000831375	0.00455039
Vradi09g00003099	-1.87578	0.757844	13.0326	0.0016067	0.00787967
Vradi10g00000366	1.87558	0.277311	11.0378	0.00317811	0.0141055
Vradi07g00001045	1.87388	5.2895	144.383	5.57923e-11	2.56396e-09
Vradi04g00001206	-1.87369	1.3627	22.3602	0.000108952	0.000792054
VradiU00000557	-1.87202	1.89852	30.3021	1.72422e-05	0.000159662
Vradi07g00000983	1.8714	0.0239579	9.41296	0.00575212	0.0231178
Vradi09g00002329	-1.8714	5.61863	228.115	6.87901e-13	6.15761e-11
Vradi07g00000182	1.87037	-0.347536	7.56903	0.01184	0.0420182
Vradi03g00000206	-1.86992	4.18929	139.13	7.89092e-11	3.52149e-09
Vradi07g00000801	-1.86953	1.48866	29.829	1.90783e-05	0.000174674
Vradi02g00002819	1.86949	5.44195	203.611	2.08838e-12	1.5466e-10
Vradi06g00001465	1.86949	3.58479	72.6774	2.52515e-08	5.31572e-07
Vradi08g00001038	-1.86675	1.31908	21.6479	0.000130754	0.000926562
Vradi04g00001770	-1.86673	4.44697	82.0344	9.04955e-09	2.19019e-07
Vradi03g00001466	1.866	1.0982	15.2997	0.000780233	0.00431195
Vradi04g00001460	-1.86584	4.90519	113.11	5.30488e-10	1.84696e-08
Vradi07g00000478	-1.86426	2.83217	66.2901	5.40955e-08	1.03956e-06
Vradi02g00000303	-1.86232	4.27192	92.551	3.17758e-09	8.73043e-08
Vradi05g00000298	1.86163	2.57237	53.2481	3.10844e-07	4.78061e-06
Vradi06g00000382	1.8612	2.82028	40.8301	2.25931e-06	2.71532e-05
Vradi04g00001459	1.86108	4.42034	146.33	4.92012e-11	2.32685e-09
Vradi02g00002897	-1.86103	1.66507	33.2245	9.42086e-06	9.44125e-05
Vradi10g00000829	1.85963	4.66319	145.942	5.04434e-11	2.37107e-09
VradiU00000790	-1.85894	5.40831	197.194	2.85002e-12	2.02322e-10
Vradi02g00000434	1.85715	0.189088	7.25115	0.0134895	0.0468282
Vradi11g00000976	1.85673	0.99785	17.3783	0.000419813	0.00252427
[truncated: 28,884 more rows]
